# Supplementary material for: ﻿Two new species and a new record of the genus Nephrotoma Meigen, 1803 (Diptera, Tipulidae) from Northwest China, with a key to species in the region
Source: Zookeys. 2025 Sep 5;1251:173–208. doi: 10.3897/zookeys.1251.144156 (PMC12432523; doi:10.3897/zookeys.1251.144156)
Supplement: XML Treatment for Nephrotoma furvligulata [file zookeys.1251.144156-treatment1.xml]

<!DOCTYPE tp:taxon-treatment
  PUBLIC "-//TaxonX//DTD Taxonomic Treatment Publishing DTD v0 20100105//EN" "tax-treatment-NSO.dtd">
<tp:taxon-treatment xmlns:tp="http://www.plazi.org/taxpub"><tp:treatment-meta><kwd-group><label>Taxon classification</label><kwd>
                <named-content content-type="kingdom">Animalia</named-content>
              </kwd><kwd>
                <named-content content-type="order">Diptera</named-content>
              </kwd><kwd>
                <named-content content-type="family">Tipulidae</named-content>
              </kwd></kwd-group><mixed-citation publication-type="journal"><person-group><name><surname>Wang</surname><given-names>Xue</given-names></name><name><surname>Ren</surname><given-names>Jinlong</given-names></name><name><surname>Yang</surname><given-names>Ding</given-names></name><name><surname>Chen</surname><given-names>Zhenning</given-names></name></person-group><article-title>﻿Two new species and a new record of the genus <italic><tp:taxon-name><tp:taxon-name-part taxon-name-part-type="genus" reg="Nephrotoma">Nephrotoma</tp:taxon-name-part></tp:taxon-name></italic> Meigen, 1803 (<tp:taxon-name><tp:taxon-name-part taxon-name-part-type="order">Diptera</tp:taxon-name-part></tp:taxon-name>, <tp:taxon-name><tp:taxon-name-part taxon-name-part-type="family">Tipulidae</tp:taxon-name-part></tp:taxon-name>) from Northwest China, with a key to species in the region</article-title><source>Zookeys</source><day>05</day><month>09</month><year>2025</year><volume>1251</volume><fpage>173</fpage><lpage>208</lpage><pub-id pub-id-type="doi">10.3897/zookeys.1251.144156</pub-id></mixed-citation></tp:treatment-meta><tp:nomenclature><label>﻿</label><tp:taxon-name><object-id xmlns:xlink="http://www.w3.org/1999/xlink" content-type="arpha" xlink:type="simple">37DD5B12-3633-5D7A-8DB4-2818B0D70B63</object-id>
              <tp:taxon-name-part taxon-name-part-type="genus" reg="Nephrotoma">Nephrotoma</tp:taxon-name-part>
              <tp:taxon-name-part taxon-name-part-type="species" reg="furvligulata">furvligulata</tp:taxon-name-part>
              <object-id xmlns:xlink="http://www.w3.org/1999/xlink" content-type="zoobank" xlink:type="simple">https://zoobank.org/29D9E450-4CCC-46D9-99FE-67CDF688ABB4</object-id>
            </tp:taxon-name><tp:taxon-status xmlns:xlink="http://www.w3.org/1999/xlink" xlink:type="simple">sp. nov.</tp:taxon-status><xref ref-type="fig" rid="F2">Figs 2–4</xref><xref ref-type="fig" rid="F3">, 5–9</xref><xref ref-type="fig" rid="F4">, 10–12</xref><xref ref-type="fig" rid="F5">, 13–15</xref></tp:nomenclature><tp:treatment-sec sec-type="type material" id="SECID0EM4AG"><title>Type material.</title><p><bold><italic>Holotype</italic>.</bold> China – Qinghai Prov. • ♂; Qilian, Binggou; 3075 m a.s.l.; <named-content xmlns:xlink="http://www.w3.org/1999/xlink" content-type="dwc:verbatimCoordinates" xlink:type="simple"><named-content content-type="geo-json" specific-use="{&#34;type&#34;:&#34;Point&#34;,&#34;coordinates&#34;:[100.167800,38.133300]}" id="NCID0E14AG" xlink:type="simple">38.1333°N, 100.1678°E</named-content></named-content>; 27 Jul. 2023; X. Wang leg.; light trap; <named-content xmlns:xlink="http://www.w3.org/1999/xlink" content-type="dwc:institutional_code" xlink:title="Xinjiang Agricultural University" xlink:href="http://grbio.org/institution/xinjiang-agricultural-university" xlink:type="simple">XJAU</named-content> TN2310243.</p><fig id="F1" position="float" orientation="portrait"><object-id xmlns:xlink="http://www.w3.org/1999/xlink" content-type="doi" xlink:type="simple">10.3897/zookeys.1251.144156.figure1</object-id><object-id xmlns:xlink="http://www.w3.org/1999/xlink" content-type="arpha" xlink:type="simple">4DEFC04F-6C3F-5412-B5C4-B95D4839538B</object-id><label>Figure 1.</label><caption><p>Distribution map showing collection sites of new <italic><tp:taxon-name><tp:taxon-name-part taxon-name-part-type="genus" reg="Nephrotoma">Nephrotoma</tp:taxon-name-part></tp:taxon-name></italic> species and new record in China. Purple area indicates Xinjiang; cyan area indicate Qinghai; star indicates <italic><tp:taxon-name><tp:taxon-name-part taxon-name-part-type="genus" reg="Nephrotoma">N.</tp:taxon-name-part> <tp:taxon-name-part taxon-name-part-type="species" reg="palacea">palacea</tp:taxon-name-part></tp:taxon-name></italic> sp. nov.; hexagon indicates <italic><tp:taxon-name><tp:taxon-name-part taxon-name-part-type="genus" reg="Nephrotoma">N.</tp:taxon-name-part> <tp:taxon-name-part taxon-name-part-type="species" reg="lunulicornis">lunulicornis</tp:taxon-name-part></tp:taxon-name></italic> (Schummel, 1833); circle indicates <italic><tp:taxon-name><tp:taxon-name-part taxon-name-part-type="genus" reg="Nephrotoma">N.</tp:taxon-name-part> <tp:taxon-name-part taxon-name-part-type="species" reg="furvligulata">furvligulata</tp:taxon-name-part></tp:taxon-name></italic> sp. nov.</p></caption><graphic xmlns:xlink="http://www.w3.org/1999/xlink" xlink:href="zookeys-1251-173_article-144156__-g001.jpg" position="float" orientation="portrait" xlink:type="simple" id="oo_1410204.jpg"><uri content-type="original_file" xlink:type="simple">https://binary.pensoft.net/fig/1410204</uri></graphic></fig><p><bold><italic>Paratypes</italic>.</bold> China – Qinghai Prov. • 2 ♂♂, 3 ♀♀; Qilian, Lujiaogou; 2867 m a.s.l.; <named-content xmlns:xlink="http://www.w3.org/1999/xlink" content-type="dwc:verbatimCoordinates" xlink:type="simple"><named-content content-type="geo-json" specific-use="{&#34;type&#34;:&#34;Point&#34;,&#34;coordinates&#34;:[100.340700,38.116400]}" id="NCID0ECABG" xlink:type="simple">38.1164°N, 100.3407°E</named-content></named-content>; 30 Jul. 2023; X. Wang leg.; light trap; <named-content xmlns:xlink="http://www.w3.org/1999/xlink" content-type="dwc:institutional_code" xlink:title="Xinjiang Agricultural University" xlink:href="http://grbio.org/institution/xinjiang-agricultural-university" xlink:type="simple">XJAU</named-content> TN2310691 to TN231095 • 2 ♂♂, 2 ♀♀; Qilian, Lujiaogou; 3311 m a.s.l.; <named-content xmlns:xlink="http://www.w3.org/1999/xlink" content-type="dwc:verbatimCoordinates" xlink:type="simple"><named-content content-type="geo-json" specific-use="{&#34;type&#34;:&#34;Point&#34;,&#34;coordinates&#34;:[100.474400,38.113200]}" id="NCID0EOABG" xlink:type="simple">38.1132°N, 100.4744°E</named-content></named-content>; 30 Jul. 2023; X. Wang leg.; light trap; <named-content xmlns:xlink="http://www.w3.org/1999/xlink" content-type="dwc:institutional_code" xlink:title="Xinjiang Agricultural University" xlink:href="http://grbio.org/institution/xinjiang-agricultural-university" xlink:type="simple">XJAU</named-content> TN2310539 to TN2310542 • 3 ♂♂; Qilian, Huangcang Temple Water Conservancy Hub Project; 2579 m a.s.l.; <named-content xmlns:xlink="http://www.w3.org/1999/xlink" content-type="dwc:verbatimCoordinates" xlink:type="simple"><named-content content-type="geo-json" specific-use="{&#34;type&#34;:&#34;Point&#34;,&#34;coordinates&#34;:[100.183600,38.249900]}" id="NCID0E1ABG" xlink:type="simple">38.2499°N, 100.1836°E</named-content></named-content>; 2 Aug. 2023; X. Wang leg.; light trap; <named-content xmlns:xlink="http://www.w3.org/1999/xlink" content-type="dwc:institutional_code" xlink:title="Xinjiang Agricultural University" xlink:href="http://grbio.org/institution/xinjiang-agricultural-university" xlink:type="simple">XJAU</named-content> TN2310734 to TN2310736.</p></tp:treatment-sec><tp:treatment-sec sec-type="diagnosis" id="SECID0EDBBG"><title>Diagnosis.</title><p>Body yellow. Occipital marking triangular, dark brown, laterally with pale-brown spots. Antenna reaching the base of abdomen when bent backward. Space between lateral and median stripes of prescutum and presutural scutum narrow. Tergite 9 posteriorly with narrow median notch and broad, inclined projections, its margin covered with tiny black spines. Sternite 8 with a bifurcated appendage. Clasper of gonostylus with posterior crest possessing a triangular projection.</p></tp:treatment-sec><tp:treatment-sec sec-type="description" id="SECID0EIBBG"><title>Description.</title><p><bold>Male.</bold> Body length 9.0–11.1 mm, wing length 9.3–10.7 mm, antenna length 3.6–4.5 mm (<italic>N</italic> = 8).</p><p><bold><italic>Head</italic></bold> (Figs <xref ref-type="fig" rid="F2">2</xref>, <xref ref-type="fig" rid="F2">3</xref>). Mostly yellow, vertex with dark brown spot. Occipital marking triangular, dark brown, laterally with pale brown spots. Nasus dark brown. Rostrum brown. Head with brown setae. Antenna 13-segmented, reaching the base of abdomen when bent backward; scape yellow, with apical third brown, pedicel and flagellar segments brown. Length of verticils reaching almost 3/5 length of the corresponding segment. Terminal segment of flagellum round. Palpi brownish, terminal segment pale, darkened at base.</p><fig id="F2" position="float" orientation="portrait"><object-id xmlns:xlink="http://www.w3.org/1999/xlink" content-type="doi" xlink:type="simple">10.3897/zookeys.1251.144156.figures2-4</object-id><object-id xmlns:xlink="http://www.w3.org/1999/xlink" content-type="arpha" xlink:type="simple">EE369E6B-B2D6-5274-96A1-82A848EF95EB</object-id><label>Figures 2–4.</label><caption><p><italic><tp:taxon-name><tp:taxon-name-part taxon-name-part-type="genus" reg="Nephrotoma">Nephrotoma</tp:taxon-name-part> <tp:taxon-name-part taxon-name-part-type="species" reg="furvligulata">furvligulata</tp:taxon-name-part></tp:taxon-name></italic> sp. nov., male. 2. Male habitus, lateral view; 3. Head and thorax, dorsal view; 4. Right wing. Scale bars: 1.0 mm.</p></caption><graphic xmlns:xlink="http://www.w3.org/1999/xlink" xlink:href="zookeys-1251-173_article-144156__-g002.jpg" position="float" orientation="portrait" xlink:type="simple" id="oo_1410205.jpg"><uri content-type="original_file" xlink:type="simple">https://binary.pensoft.net/fig/1410205</uri></graphic></fig><p><bold><italic>Thorax</italic></bold> (Figs <xref ref-type="fig" rid="F2">2</xref>, <xref ref-type="fig" rid="F2">3</xref>). Mostly yellow. Pronotum black, yellow middorsally. Prescutum and presutural scutum with three longitudinal black stripes; lateral stripe apically bent outward; space between lateral and median stripes narrow. Postsutural scutum yellow in the middle, each lobe with large black spot; posterior-lateral margin brown. Scutellum yellow with a black median line. Mediotergite yellow with broad black median stripe, with posterior margin blackened. Anepisternum and katepisternum basally each with a large black spot. Anepimeron blackened apically; katepimeron with small median black spot. Meron blackened basally. Legs yellow. Coxae yellow, variegated with dark brown spots at the base. Apices of tibiae and femora dark brown, tarsal segments dark brown. Wing pale brown with a distinct dark brown pterostigma and macrotrichiae; brown shadow at vein <italic>R4+5</italic> and crossvein <italic>r-m</italic>; cell <italic>m</italic> sessile (Fig. <xref ref-type="fig" rid="F2">4</xref>). Halter with stem dark brown; knob pale yellow with a dark brown margin (Fig. <xref ref-type="fig" rid="F2">2</xref>).</p><p><bold><italic>Abdomen</italic></bold> (Fig. <xref ref-type="fig" rid="F2">2</xref>). Mainly yellow. Abdominal tergites with three broad black longitudinal stripes; the median stripe broader than the lateral stripes. Abdominal sternites 5–7 with an interrupted longitudinal stripe. Abdominal segments 8–9 black.</p><p><bold><italic>Hypopygium</italic></bold> (Figs <xref ref-type="fig" rid="F3">5–9</xref>). Tergite 9 posteriorly with broad, inclined projections, its margin covered with tiny black spines (Fig. <xref ref-type="fig" rid="F3">7</xref>). Posterior margin with narrow, U-shaped notch. Sternite 8 apically with a bifurcated appendage (Fig. <xref ref-type="fig" rid="F3">6</xref>). Sternite 9 posteriorly with sparse setae, and a sclerotized projection at the middle (Figs <xref ref-type="fig" rid="F3">5</xref>, <xref ref-type="fig" rid="F3">6</xref>). Gonocoxite separated from sternite 9, irregularly oval with smooth and slightly curved margins, featuring a slightly indented inward apex (Fig. <xref ref-type="fig" rid="F3">5</xref>). Lobe of gonostylus flattened, with weak lateral protrusion and obtuse apex (Figs <xref ref-type="fig" rid="F3">5</xref>, <xref ref-type="fig" rid="F3">9</xref>). Clasper of gonostylus with a large concavity at the base; beak obtuse; posterior crest with a triangular projection and sparse setae; outer basal lobe nearly oval, apically rounded; lower beak with a vaulted protuberance; the margin extending from the beak to the lower beak, strongly sclerotized (Fig. <xref ref-type="fig" rid="F3">8</xref>). Semen pump with posterior immovable apodeme darkened, directed backward, tip outward (Figs <xref ref-type="fig" rid="F4">10–12</xref>). Compressor apodeme blackish-brown, fan-shaped, forming an 80° angle with the posterior immovable apodeme. Anterior immovable apodeme narrower than the compressor apodeme.</p><fig id="F3" position="float" orientation="portrait"><object-id xmlns:xlink="http://www.w3.org/1999/xlink" content-type="doi" xlink:type="simple">10.3897/zookeys.1251.144156.figures5-9</object-id><object-id xmlns:xlink="http://www.w3.org/1999/xlink" content-type="arpha" xlink:type="simple">FAF51D25-8222-5109-8932-C94CC17B9B8B</object-id><label>Figures 5–9.</label><caption><p>Male terminalia of <italic><tp:taxon-name><tp:taxon-name-part taxon-name-part-type="genus" reg="Nephrotoma">Nephrotoma</tp:taxon-name-part> <tp:taxon-name-part taxon-name-part-type="species" reg="furvligulata">furvligulata</tp:taxon-name-part></tp:taxon-name></italic> sp. nov. 5. Hypopygium, lateral view; 6. Hypopygium, ventral view; 7. Tergite 9, dorsal view; 8. Clasper of gonostylus, lateral view; 9. Lobe of gonostylus, lateral view. Scale bars: 0.5 mm (5–7); 0.1 mm (8, 9).</p></caption><graphic xmlns:xlink="http://www.w3.org/1999/xlink" xlink:href="zookeys-1251-173_article-144156__-g003.jpg" position="float" orientation="portrait" xlink:type="simple" id="oo_1410206.jpg"><uri content-type="original_file" xlink:type="simple">https://binary.pensoft.net/fig/1410206</uri></graphic></fig><fig id="F4" position="float" orientation="portrait"><object-id xmlns:xlink="http://www.w3.org/1999/xlink" content-type="doi" xlink:type="simple">10.3897/zookeys.1251.144156.figures10-12</object-id><object-id xmlns:xlink="http://www.w3.org/1999/xlink" content-type="arpha" xlink:type="simple">137EFC92-5098-500B-B191-AE1EC1EF0BB9</object-id><label>Figures 10–12.</label><caption><p>Semen pump of <italic><tp:taxon-name><tp:taxon-name-part taxon-name-part-type="genus" reg="Nephrotoma">Nephrotoma</tp:taxon-name-part> <tp:taxon-name-part taxon-name-part-type="species" reg="furvligulata">furvligulata</tp:taxon-name-part></tp:taxon-name></italic> sp. nov. 10. Dorsal view; 11. Ventral view; 12. Lateral view. Scale bars: 0.1 mm.</p></caption><graphic xmlns:xlink="http://www.w3.org/1999/xlink" xlink:href="zookeys-1251-173_article-144156__-g004.jpg" position="float" orientation="portrait" xlink:type="simple" id="oo_1410207.jpg"><uri content-type="original_file" xlink:type="simple">https://binary.pensoft.net/fig/1410207</uri></graphic></fig><p><bold>Female.</bold> Body length 12.9–15.1 mm, wing length 10.5–12.6 mm, antenna length 3.3–3.9 mm (<italic>N</italic> = 5). Resembles male in body coloration. Tergite 8, tergite 9, sternite 8, and basal region of tergite 10 dark brown (Figs <xref ref-type="fig" rid="F5">13–15</xref>).</p><fig id="F5" position="float" orientation="portrait"><object-id xmlns:xlink="http://www.w3.org/1999/xlink" content-type="doi" xlink:type="simple">10.3897/zookeys.1251.144156.figures13-15</object-id><object-id xmlns:xlink="http://www.w3.org/1999/xlink" content-type="arpha" xlink:type="simple">404CC9BC-211B-5B4E-B123-D0F913D76AC9</object-id><label>Figures 13–15.</label><caption><p>Female terminalia of <italic><tp:taxon-name><tp:taxon-name-part taxon-name-part-type="genus" reg="Nephrotoma">Nephrotoma</tp:taxon-name-part> <tp:taxon-name-part taxon-name-part-type="species" reg="furvligulata">furvligulata</tp:taxon-name-part></tp:taxon-name></italic> sp. nov. 13. Ovipositor, lateral view; 14. Ovipositor, dorsal view; 15. Ovipositor, ventral view. Scale bars: 0.5 mm.</p></caption><graphic xmlns:xlink="http://www.w3.org/1999/xlink" xlink:href="zookeys-1251-173_article-144156__-g005.jpg" position="float" orientation="portrait" xlink:type="simple" id="oo_1410208.jpg"><uri content-type="original_file" xlink:type="simple">https://binary.pensoft.net/fig/1410208</uri></graphic></fig><p><bold><italic>Ovipositor</italic></bold> (Figs <xref ref-type="fig" rid="F5">13–15</xref>). Cercus narrowed toward tip (Figs <xref ref-type="fig" rid="F5">13</xref>, <xref ref-type="fig" rid="F5">15</xref>). Hypogynial valve curved upwards apically (Figs <xref ref-type="fig" rid="F5">13</xref>, <xref ref-type="fig" rid="F5">14</xref>).</p></tp:treatment-sec><tp:treatment-sec sec-type="Elevation range in China" id="SECID0E4IBG"><title>Elevation range in China.</title><p>Adults were collected at altitudes ranging from 2000 m to 2500 m.</p></tp:treatment-sec><tp:treatment-sec sec-type="Period of activity" id="SECID0ECJBG"><title>Period of activity.</title><p>Adults were collected only in late July.</p></tp:treatment-sec><tp:treatment-sec sec-type="distribution" id="SECID0EHJBG"><title>Distribution.</title><p>China, Qinghai (Fig. <xref ref-type="fig" rid="F1">1</xref>).</p></tp:treatment-sec><tp:treatment-sec sec-type="etymology" id="SECID0ERJBG"><title>Etymology.</title><p>The specific name (from Latin <italic>furvus</italic> (adj., meaning “dark”) and Latin <italic>ligulatus</italic> (adj., meaning “ligulate”)) refers to the abdominal tergites bearing a darker mid-longitudinal stripe and to sternite 8 posteriorly with a bifurcated appendage that extends outward at its apex in ventral view.</p></tp:treatment-sec><tp:treatment-sec sec-type="remarks" id="SECID0E2JBG"><title>Remarks.</title><p>The new species is similar to <italic><tp:taxon-name><tp:taxon-name-part taxon-name-part-type="genus" reg="Nephrotoma">N.</tp:taxon-name-part> <tp:taxon-name-part taxon-name-part-type="species" reg="ligulata">ligulata</tp:taxon-name-part></tp:taxon-name></italic> Alexander, 1925, in the shape of sternite 8 and the lobe of the gonostylus. However, it can be distinguished by the following features: in <italic><tp:taxon-name><tp:taxon-name-part taxon-name-part-type="genus" reg="Nephrotoma">N.</tp:taxon-name-part> <tp:taxon-name-part taxon-name-part-type="species" reg="furvligulata">furvligulata</tp:taxon-name-part></tp:taxon-name></italic> sp. nov. the space between the lateral stripe and the median stripe of the prescutum and presutural scutum is narrow; the mediotergite is yellow with a broad black median stripe; the abdominal tergites have broad longitudinal stripes. In <italic><tp:taxon-name><tp:taxon-name-part taxon-name-part-type="genus" reg="Nephrotoma">N.</tp:taxon-name-part> <tp:taxon-name-part taxon-name-part-type="species" reg="ligulata">ligulata</tp:taxon-name-part></tp:taxon-name></italic>, the space between the lateral stripe and the median stripe of the prescutum and presutural scutum is broad; the mediotergite is yellow with a thin black median stripe; the abdominal tergites on segments 1–4 have longitudinal stripes at the posterior margin (<xref ref-type="bibr" rid="B15">Mannheims 1967</xref>; <xref ref-type="bibr" rid="B9">de Jong 1993</xref>).</p></tp:treatment-sec><ref-list><ref id="B15"><mixed-citation xmlns:xlink="http://www.w3.org/1999/xlink" xlink:type="simple"><person-group><name name-style="western"><surname>Mannheims</surname><given-names>B</given-names></name></person-group> (<year>1967</year>) <article-title>Beiträge zur Kenntnis der Fauna Afghanistans. <tp:taxon-name><tp:taxon-name-part taxon-name-part-type="family">Tipulidae</tp:taxon-name-part></tp:taxon-name> and <tp:taxon-name><tp:taxon-name-part taxon-name-part-type="family">Limoniidae</tp:taxon-name-part></tp:taxon-name>, <tp:taxon-name><tp:taxon-name-part taxon-name-part-type="order">Diptera</tp:taxon-name-part></tp:taxon-name>.</article-title><source>Časopis Moravského Musea, Supplement</source><volume>52</volume>: <fpage>177</fpage>–<lpage>182</lpage>.</mixed-citation></ref><ref id="B9"><mixed-citation xmlns:xlink="http://www.w3.org/1999/xlink" xlink:type="simple"><person-group><name name-style="western"><surname>de Jong</surname><given-names>H</given-names></name></person-group> (<year>1993</year>) <article-title>The phylogeny of the <italic><tp:taxon-name><tp:taxon-name-part taxon-name-part-type="genus">Nephrotoma</tp:taxon-name-part> <tp:taxon-name-part taxon-name-part-type="species">flavescens</tp:taxon-name-part></tp:taxon-name></italic> species group (<tp:taxon-name><tp:taxon-name-part taxon-name-part-type="order">Diptera</tp:taxon-name-part></tp:taxon-name>: <tp:taxon-name><tp:taxon-name-part taxon-name-part-type="family">Tipulidae</tp:taxon-name-part></tp:taxon-name>).</article-title><source>Tijdschrift voor Entomologie</source><volume>136</volume>: <fpage>235</fpage>–<lpage>256</lpage>.</mixed-citation></ref></ref-list></tp:taxon-treatment>
