# Supplementary material for: ﻿Two new species and a new record of the genus Nephrotoma Meigen, 1803 (Diptera, Tipulidae) from Northwest China, with a key to species in the region
Source: Zookeys. 2025 Sep 5;1251:173–208. doi: 10.3897/zookeys.1251.144156 (PMC12432523; doi:10.3897/zookeys.1251.144156)
Supplement: XML Treatment for Nephrotoma geniculata [file zookeys.1251.144156-treatment2.xml]

<!DOCTYPE tp:taxon-treatment
  PUBLIC "-//TaxonX//DTD Taxonomic Treatment Publishing DTD v0 20100105//EN" "tax-treatment-NSO.dtd">
<tp:taxon-treatment xmlns:tp="http://www.plazi.org/taxpub"><tp:treatment-meta><kwd-group><label>Taxon classification</label><kwd>
                <named-content content-type="kingdom">Animalia</named-content>
              </kwd><kwd>
                <named-content content-type="order">Diptera</named-content>
              </kwd><kwd>
                <named-content content-type="family">Tipulidae</named-content>
              </kwd></kwd-group><mixed-citation publication-type="journal"><person-group><name><surname>Wang</surname><given-names>Xue</given-names></name><name><surname>Ren</surname><given-names>Jinlong</given-names></name><name><surname>Yang</surname><given-names>Ding</given-names></name><name><surname>Chen</surname><given-names>Zhenning</given-names></name></person-group><article-title>﻿Two new species and a new record of the genus <italic><tp:taxon-name><tp:taxon-name-part taxon-name-part-type="genus" reg="Nephrotoma">Nephrotoma</tp:taxon-name-part></tp:taxon-name></italic> Meigen, 1803 (<tp:taxon-name><tp:taxon-name-part taxon-name-part-type="order">Diptera</tp:taxon-name-part></tp:taxon-name>, <tp:taxon-name><tp:taxon-name-part taxon-name-part-type="family">Tipulidae</tp:taxon-name-part></tp:taxon-name>) from Northwest China, with a key to species in the region</article-title><source>Zookeys</source><day>05</day><month>09</month><year>2025</year><volume>1251</volume><fpage>173</fpage><lpage>208</lpage><pub-id pub-id-type="doi">10.3897/zookeys.1251.144156</pub-id></mixed-citation></tp:treatment-meta><tp:nomenclature><label>﻿</label><tp:taxon-name><object-id xmlns:xlink="http://www.w3.org/1999/xlink" content-type="arpha" xlink:type="simple">2E5CE128-A545-53A5-9264-85FB614709F1</object-id>
              <tp:taxon-name-part taxon-name-part-type="genus" reg="Nephrotoma">Nephrotoma</tp:taxon-name-part>
              <tp:taxon-name-part taxon-name-part-type="species" reg="geniculata">geniculata</tp:taxon-name-part>
            </tp:taxon-name><tp:taxon-authority>Yang &amp; Yang, 1987</tp:taxon-authority><xref ref-type="fig" rid="F6">Figs 16–18</xref><xref ref-type="fig" rid="F7">, 19–23</xref><xref ref-type="fig" rid="F8">, 24–26</xref><xref ref-type="fig" rid="F9">, 27–29</xref><tp:nomenclature-citation-list><tp:nomenclature-citation><tp:taxon-name>
                  <tp:taxon-name-part taxon-name-part-type="genus" reg="Nephrotoma">Nephrotoma</tp:taxon-name-part> <tp:taxon-name-part taxon-name-part-type="species" reg="geniculata">geniculata</tp:taxon-name-part></tp:taxon-name><comment>Yang &amp; Yang, 1987: 131.</comment></tp:nomenclature-citation></tp:nomenclature-citation-list></tp:nomenclature><tp:treatment-sec sec-type="material" id="SECID0EMNBG"><title>Material examined.</title><p>China – Hubei Prov. • 1 ♂, 2 ♀♀; Shennongjiasongbai, 700–800 m a.s.l.; 23 Jun. 1984; X.L. Wang leg.; <named-content xmlns:xlink="http://www.w3.org/1999/xlink" content-type="dwc:institutional_code" xlink:title="Entomological Museum of China Agricultural University" xlink:href="http://grbio.org/institution/china-agricultural-university" xlink:type="simple">CAU</named-content> Df000404, Df000405. – Qinghai Prov. • 1 ♂; Haidong, Shenba Village; 2455 m a.s.l.; <named-content xmlns:xlink="http://www.w3.org/1999/xlink" content-type="dwc:verbatimCoordinates" xlink:type="simple"><named-content content-type="geo-json" specific-use="{&#34;type&#34;:&#34;Point&#34;,&#34;coordinates&#34;:[102.527400,36.249600]}" id="NCID0EZNBG" xlink:type="simple">36.2496°N, 102.5274°E</named-content></named-content>; 29 Jun. 2019; X. Li leg.; <named-content xmlns:xlink="http://www.w3.org/1999/xlink" content-type="dwc:institutional_code" xlink:title="Entomological Museum of China Agricultural University" xlink:href="http://grbio.org/institution/china-agricultural-university" xlink:type="simple">CAU</named-content> TN2304237 • 7 ♂♂, 4 ♀♀; Menyuan, Sigou; 2489 m a.s.l.; <named-content xmlns:xlink="http://www.w3.org/1999/xlink" content-type="dwc:verbatimCoordinates" xlink:type="simple"><named-content content-type="geo-json" specific-use="{&#34;type&#34;:&#34;Point&#34;,&#34;coordinates&#34;:[102.376300,37.136200]}" id="NCID0EFOBG" xlink:type="simple">37.1362°N, 102.3763°E</named-content></named-content>; 18 Jul. 2023; X. Wang leg.; light trap; <named-content xmlns:xlink="http://www.w3.org/1999/xlink" content-type="dwc:institutional_code" xlink:title="Xinjiang Agricultural University" xlink:href="http://grbio.org/institution/xinjiang-agricultural-university" xlink:type="simple">XJAU</named-content> TN2309123 to TN2309133 • 9 ♂♂, 4 ♀♀; Huzhu, Bazha Tibetan Autonomous Township; 2286 m a.s.l.; <named-content xmlns:xlink="http://www.w3.org/1999/xlink" content-type="dwc:verbatimCoordinates" xlink:type="simple"><named-content content-type="geo-json" specific-use="{&#34;type&#34;:&#34;Point&#34;,&#34;coordinates&#34;:[102.432600,36.984500]}" id="NCID0EROBG" xlink:type="simple">36.9845°N, 102.4326°E</named-content></named-content>; 18 Jul. 2023; X. Wang leg.; light trap; <named-content xmlns:xlink="http://www.w3.org/1999/xlink" content-type="dwc:institutional_code" xlink:title="Xinjiang Agricultural University" xlink:href="http://grbio.org/institution/xinjiang-agricultural-university" xlink:type="simple">XJAU</named-content> TN2309021 to TN2309033 • 1 ♂; Huzhu, Weibei Road; 2296 m a.s.l.; <named-content xmlns:xlink="http://www.w3.org/1999/xlink" content-type="dwc:verbatimCoordinates" xlink:type="simple"><named-content content-type="geo-json" specific-use="{&#34;type&#34;:&#34;Point&#34;,&#34;coordinates&#34;:[102.467700,36.944600]}" id="NCID0E4OBG" xlink:type="simple">36.9446°N, 102.4677°E</named-content></named-content>; 21 Jul. 2023; X. Wang leg.; light trap; <named-content xmlns:xlink="http://www.w3.org/1999/xlink" content-type="dwc:institutional_code" xlink:title="Xinjiang Agricultural University" xlink:href="http://grbio.org/institution/xinjiang-agricultural-university" xlink:type="simple">XJAU</named-content> TN2309135 • 3 ♂♂, 2 ♀♀; Menyuan, Gangqing Road; 2370 m a.s.l.; <named-content xmlns:xlink="http://www.w3.org/1999/xlink" content-type="dwc:verbatimCoordinates" xlink:type="simple"><named-content content-type="geo-json" specific-use="{&#34;type&#34;:&#34;Point&#34;,&#34;coordinates&#34;:[102.343900,37.100800]}" id="NCID0EJPBG" xlink:type="simple">37.1008°N, 102.3439°E</named-content></named-content>; 23 Jul. 2023; X. Wang leg.; light trap; <named-content xmlns:xlink="http://www.w3.org/1999/xlink" content-type="dwc:institutional_code" xlink:title="Xinjiang Agricultural University" xlink:href="http://grbio.org/institution/xinjiang-agricultural-university" xlink:type="simple">XJAU</named-content> TN2309259 to TN2309263 • 1 ♂, 1 ♀; Menyuan, Sigou; 2369 m a.s.l.; <named-content xmlns:xlink="http://www.w3.org/1999/xlink" content-type="dwc:verbatimCoordinates" xlink:type="simple"><named-content content-type="geo-json" specific-use="{&#34;type&#34;:&#34;Point&#34;,&#34;coordinates&#34;:[102.356100,37.124500]}" id="NCID0EVPBG" xlink:type="simple">37.1245°N, 102.3561°E</named-content></named-content>; 23 Jul. 2023; X. Wang leg.; light trap; <named-content xmlns:xlink="http://www.w3.org/1999/xlink" content-type="dwc:institutional_code" xlink:title="Xinjiang Agricultural University" xlink:href="http://grbio.org/institution/xinjiang-agricultural-university" xlink:type="simple">XJAU</named-content> TN2309264 to TN2309265.</p></tp:treatment-sec><tp:treatment-sec sec-type="diagnosis" id="SECID0E5PBG"><title>Diagnosis.</title><p>Body yellow. Occipital marking drop-shaped, apically pale brown. Antenna reaching the base of abdomen when bent backward. Wing pale brown, cell m1 petiolate. Tergite 9 posteriorly with four projections, median projections broad and covered with short, tiny black spines; lateral projections horn-shaped. Sternite 8 posteriorly with a bent, flattened protuberance, narrowing downwards in lateral view. Clasper of gonostylus with dorsal crest bearing a sclerotized and cristate projection.</p></tp:treatment-sec><tp:treatment-sec sec-type="redescription" id="SECID0EDQBG"><title>Redescription.</title><p><bold>Male.</bold> Body length 11.2–13.2 mm, wing length 12.1–13.2 mm, antenna length 4.7–5.1 mm (<italic>N</italic> = 23). Present description based on specimens preserved in alcohol.</p><p><bold><italic>Head</italic></bold> (Figs <xref ref-type="fig" rid="F6">16</xref>, <xref ref-type="fig" rid="F6">17</xref>). Mostly yellow, occipital marking drop-shaped, apically pale brown. Nasus dark brown. Rostrum brown. Head with black setae. Antenna 13-segmented, reaching the base of abdomen when bent backward; scape yellow, pedicel and first flagellar segment yellowish brown, the rest of segments brown. Verticils about twice shorter than the corresponding segment. Base of flagellar segments broader. Terminal segment of flagellum round. Palpi brownish, terminal segment pale, darkened at base.</p><fig id="F6" position="float" orientation="portrait"><object-id xmlns:xlink="http://www.w3.org/1999/xlink" content-type="doi" xlink:type="simple">10.3897/zookeys.1251.144156.figures16-18</object-id><object-id xmlns:xlink="http://www.w3.org/1999/xlink" content-type="arpha" xlink:type="simple">8DDC384B-771B-515C-957E-6F38A86A3B77</object-id><label>Figures 16–18.</label><caption><p><italic><tp:taxon-name><tp:taxon-name-part taxon-name-part-type="genus" reg="Nephrotoma">Nephrotoma</tp:taxon-name-part> <tp:taxon-name-part taxon-name-part-type="species" reg="geniculata">geniculata</tp:taxon-name-part></tp:taxon-name></italic>, male. 16. Male habitus, lateral view; 17. Head and thorax, dorsal view; 18. Right wing. Scale bars: 1.0 mm.</p></caption><graphic xmlns:xlink="http://www.w3.org/1999/xlink" xlink:href="zookeys-1251-173_article-144156__-g006.jpg" position="float" orientation="portrait" xlink:type="simple" id="oo_1410209.jpg"><uri content-type="original_file" xlink:type="simple">https://binary.pensoft.net/fig/1410209</uri></graphic></fig><p><bold><italic>Thorax</italic></bold> (Figs <xref ref-type="fig" rid="F6">16</xref>, <xref ref-type="fig" rid="F6">17</xref>). Mostly yellow. Pronotum yellow, black middorsally. Prescutum and presutural scutum with three longitudinal black stripes; lateral stripe apically bent outward. Postsutural scutum yellow in the middle, each lobe with large black spot. Scutellum brown, variegated with a round black stripe at the middle-lower part. Mediotergite with posterior margin blackened. Anepisternum and katepisternum basally each with a large brown spot. Anepimeron pale brown apically; katepimeron with small median dark yellow spot. Meron pale brown basally. Legs yellow. Coxae yellow, variegated with brown spots at the base. Apices of tibiae and femora dark brown, tarsal segments dark brown. Wing pale brown with a distinct dark brown pterostigma and macrotrichiae; pale brown shadow at vein <italic>R4+5</italic> and crossvein r-m; cell m1 petiolate (Fig. <xref ref-type="fig" rid="F6">18</xref>). Halter with stem brown; knob pale yellow with a dark brown margin (Fig. <xref ref-type="fig" rid="F6">16</xref>).</p><p><bold><italic>Abdomen</italic></bold> (Fig. <xref ref-type="fig" rid="F6">16</xref>). Mainly yellow. Abdominal tergites with an interrupted trapezoidal black stripe at the middle and two continuous black stripes on both sides; the median stripe broader than the lateral stripes. Abdominal segments 8–9 black.</p><p><bold><italic>Hypopygium</italic></bold> (Figs <xref ref-type="fig" rid="F7">19–23</xref>). Tergite 9 posteriorly strongly sclerotized with four projections: median projections broad, covered with short, tiny black spines, separated by narrow incision; lateral projections in the shape of narrow, inwardly curved horns; additional rounded projections on each side (Fig. <xref ref-type="fig" rid="F7">21</xref>). Sternite 8 posteriorly with a bent, flattened protuberance, narrowing downwards in lateral view; apex pointed in ventral view (Fig. <xref ref-type="fig" rid="F7">20</xref>). Sternite 9 posteriorly with sparse setae, and a U-notch sclerotized projection at the middle in ventral view (Fig. <xref ref-type="fig" rid="F7">20</xref>). Gonocoxite separated from sternite 9, nearly rectangular in shape with smooth margins (Fig. <xref ref-type="fig" rid="F7">19</xref>). Clasper of gonostylus with a large concavity at the base; beak short and obtuse; dorsal crest sclerotized with cristate projection; the margin extending from the beak to the lower beak, strongly sclerotized (Fig. <xref ref-type="fig" rid="F7">22</xref>). Lobe of gonostylus broadened at basal half, apical half narrowed (Figs <xref ref-type="fig" rid="F7">19</xref>, <xref ref-type="fig" rid="F7">23</xref>). Semen pump brownish yellow (Figs <xref ref-type="fig" rid="F8">24–26</xref>). Posterior immovable apodeme directed backward, tip inward; compressor apodeme flattened, fan-shaped, forming a 35° angle with the posterior immovable apodeme, with deep median incision. Anterior immovable apodeme triangular, with a sharp tip.</p><fig id="F7" position="float" orientation="portrait"><object-id xmlns:xlink="http://www.w3.org/1999/xlink" content-type="doi" xlink:type="simple">10.3897/zookeys.1251.144156.figures19-23</object-id><object-id xmlns:xlink="http://www.w3.org/1999/xlink" content-type="arpha" xlink:type="simple">ED986A90-B732-5943-B418-EED4422C501A</object-id><label>Figures 19–23.</label><caption><p>Male terminalia of <italic><tp:taxon-name><tp:taxon-name-part taxon-name-part-type="genus" reg="Nephrotoma">Nephrotoma</tp:taxon-name-part> <tp:taxon-name-part taxon-name-part-type="species" reg="geniculata">geniculata</tp:taxon-name-part></tp:taxon-name></italic>. 19. Hypopygium, lateral view; 20. Hypopygium, ventral view; 21. Tergite 9, dorsal view; 22. Clasper of gonostylus, lateral view; 23. Lobe of gonostylus, lateral view. Scale bars: 0.5 mm (19–21); 0.1 mm (22, 23).</p></caption><graphic xmlns:xlink="http://www.w3.org/1999/xlink" xlink:href="zookeys-1251-173_article-144156__-g007.jpg" position="float" orientation="portrait" xlink:type="simple" id="oo_1410210.jpg"><uri content-type="original_file" xlink:type="simple">https://binary.pensoft.net/fig/1410210</uri></graphic></fig><fig id="F8" position="float" orientation="portrait"><object-id xmlns:xlink="http://www.w3.org/1999/xlink" content-type="doi" xlink:type="simple">10.3897/zookeys.1251.144156.figures24-26</object-id><object-id xmlns:xlink="http://www.w3.org/1999/xlink" content-type="arpha" xlink:type="simple">D4FB5C8E-900C-52D3-9848-93469137F0E2</object-id><label>Figures 24–26.</label><caption><p>Semen pump of <italic><tp:taxon-name><tp:taxon-name-part taxon-name-part-type="genus" reg="Nephrotoma">Nephrotoma</tp:taxon-name-part> <tp:taxon-name-part taxon-name-part-type="species" reg="geniculata">geniculata</tp:taxon-name-part></tp:taxon-name></italic>. 24. Dorsal view; 25. Ventral view; 26. Lateral view. Scale bars: 0.1 mm.</p></caption><graphic xmlns:xlink="http://www.w3.org/1999/xlink" xlink:href="zookeys-1251-173_article-144156__-g008.jpg" position="float" orientation="portrait" xlink:type="simple" id="oo_1410211.jpg"><uri content-type="original_file" xlink:type="simple">https://binary.pensoft.net/fig/1410211</uri></graphic></fig><p><bold>Female.</bold> Body length 15.4–16.7 mm, wing length 14.1–14.9 mm, antenna length 3.6–3.7 mm (<italic>N</italic> = 11). Resembles male in head, thorax and abdomen. Female antenna second pedicel yellow. Tergite 8 and 9 with red-brown margins, the rest yellow (Figs <xref ref-type="fig" rid="F9">27–29</xref>). Sternite 9 with red-brown round spots on the middle side.</p><fig id="F9" position="float" orientation="portrait"><object-id xmlns:xlink="http://www.w3.org/1999/xlink" content-type="doi" xlink:type="simple">10.3897/zookeys.1251.144156.figures27-29</object-id><object-id xmlns:xlink="http://www.w3.org/1999/xlink" content-type="arpha" xlink:type="simple">C9E6FF28-9A23-50DE-859A-9820A7213AAA</object-id><label>Figures 27–29.</label><caption><p>Female terminalia of <italic><tp:taxon-name><tp:taxon-name-part taxon-name-part-type="genus" reg="Nephrotoma">Nephrotoma</tp:taxon-name-part> <tp:taxon-name-part taxon-name-part-type="species" reg="geniculata">geniculata</tp:taxon-name-part></tp:taxon-name></italic>. 27. Ovipositor, lateral view; 28. Ovipositor, dorsal view; 29. Ovipositor, ventral view. Scale bars: 0.5 mm.</p></caption><graphic xmlns:xlink="http://www.w3.org/1999/xlink" xlink:href="zookeys-1251-173_article-144156__-g009.jpg" position="float" orientation="portrait" xlink:type="simple" id="oo_1410212.jpg"><uri content-type="original_file" xlink:type="simple">https://binary.pensoft.net/fig/1410212</uri></graphic></fig><p><bold><italic>Ovipositor</italic></bold> (Figs <xref ref-type="fig" rid="F9">27–29</xref>). Yellowish brown. Cercus narrowed toward tip (Figs <xref ref-type="fig" rid="F9">27</xref>, <xref ref-type="fig" rid="F9">28</xref>). Hypogynial valve curved downward apically (Figs <xref ref-type="fig" rid="F9">27</xref>, <xref ref-type="fig" rid="F9">29</xref>).</p></tp:treatment-sec><tp:treatment-sec sec-type="Elevation range in China" id="SECID0EQXBG"><title>Elevation range in China.</title><p>Adults were collected at altitudes ranging from 2300 m to 2500 m.</p></tp:treatment-sec><tp:treatment-sec sec-type="Period of activity" id="SECID0EVXBG"><title>Period of activity.</title><p>Adults are flying in June–July.</p></tp:treatment-sec><tp:treatment-sec sec-type="distribution" id="SECID0E1XBG"><title>Distribution.</title><p>China (Guizhou; Inner Mongolia; Ningxia; Qinghai: Minle, Menyuan, Huzhu, Qilian; Sichuan).</p></tp:treatment-sec><tp:treatment-sec sec-type="remarks" id="SECID0E6XBG"><title>Remarks.</title><p><italic><tp:taxon-name><tp:taxon-name-part taxon-name-part-type="genus" reg="Nephrotoma">Nephrotoma</tp:taxon-name-part> <tp:taxon-name-part taxon-name-part-type="species" reg="geniculata">geniculata</tp:taxon-name-part></tp:taxon-name></italic> is similar to <italic><tp:taxon-name><tp:taxon-name-part taxon-name-part-type="genus" reg="Nephrotoma">N.</tp:taxon-name-part> <tp:taxon-name-part taxon-name-part-type="species" reg="parvirostra">parvirostra</tp:taxon-name-part></tp:taxon-name></italic> Alexander, 1924, in the shape of tergite 9 and the lobe of the gonostylus. However, it can be distinguished by the following features: in <italic><tp:taxon-name><tp:taxon-name-part taxon-name-part-type="genus" reg="Nephrotoma">N.</tp:taxon-name-part> <tp:taxon-name-part taxon-name-part-type="species" reg="geniculata">geniculata</tp:taxon-name-part></tp:taxon-name></italic>, sternite 8 posteriorly exhibits a bent, flattened protuberance. In <italic><tp:taxon-name><tp:taxon-name-part taxon-name-part-type="genus" reg="Nephrotoma">N.</tp:taxon-name-part> <tp:taxon-name-part taxon-name-part-type="species" reg="parvirostra">parvirostra</tp:taxon-name-part></tp:taxon-name></italic>, sternite 8 posteriorly lacks any prominent protuberance but Sternite 9 posteriorly possesses a lamellate protuberance (<xref ref-type="bibr" rid="B20">Oosterbroek 1985</xref>; <xref ref-type="bibr" rid="B31">Yang and Yang 1987a</xref>).</p></tp:treatment-sec><ref-list><ref id="B20"><mixed-citation xmlns:xlink="http://www.w3.org/1999/xlink" xlink:type="simple"><person-group><name name-style="western"><surname>Oosterbroek</surname><given-names>P</given-names></name></person-group> (<year>1985</year>) <article-title>The Japanese species of <italic><tp:taxon-name><tp:taxon-name-part taxon-name-part-type="genus">Nephrotoma</tp:taxon-name-part></tp:taxon-name></italic> (<tp:taxon-name><tp:taxon-name-part taxon-name-part-type="order">Diptera</tp:taxon-name-part></tp:taxon-name>, <tp:taxon-name><tp:taxon-name-part taxon-name-part-type="family">Tipulidae</tp:taxon-name-part></tp:taxon-name>).</article-title><source>Tijdschrift voor Entomologie</source><volume>127</volume>: <fpage>235</fpage>–<lpage>278</lpage>.</mixed-citation></ref><ref id="B31"><mixed-citation xmlns:xlink="http://www.w3.org/1999/xlink" xlink:type="simple"><person-group><name name-style="western"><surname>Yang</surname><given-names>D</given-names></name><name name-style="western"><surname>Yang</surname><given-names>CK</given-names></name></person-group> (<year>1987a</year>) <article-title>New species of <italic><tp:taxon-name><tp:taxon-name-part taxon-name-part-type="genus">Nephrotoma</tp:taxon-name-part></tp:taxon-name></italic> from North China (<tp:taxon-name><tp:taxon-name-part taxon-name-part-type="order">Diptera</tp:taxon-name-part></tp:taxon-name>: <tp:taxon-name><tp:taxon-name-part taxon-name-part-type="family">Tipulidae</tp:taxon-name-part></tp:taxon-name>).</article-title><source>Acta Agriculturae Universitatis Pekinensis</source><volume>13</volume>: <fpage>243</fpage>–<lpage>248</lpage>.</mixed-citation></ref></ref-list></tp:taxon-treatment>
