# Supplementary material for: ﻿Two new species and a new record of the genus Nephrotoma Meigen, 1803 (Diptera, Tipulidae) from Northwest China, with a key to species in the region
Source: Zookeys. 2025 Sep 5;1251:173–208. doi: 10.3897/zookeys.1251.144156 (PMC12432523; doi:10.3897/zookeys.1251.144156)
Supplement: XML Treatment for Nephrotoma joneensis [file zookeys.1251.144156-treatment3.xml]

<!DOCTYPE tp:taxon-treatment
  PUBLIC "-//TaxonX//DTD Taxonomic Treatment Publishing DTD v0 20100105//EN" "tax-treatment-NSO.dtd">
<tp:taxon-treatment xmlns:tp="http://www.plazi.org/taxpub"><tp:treatment-meta><kwd-group><label>Taxon classification</label><kwd>
                <named-content content-type="kingdom">Animalia</named-content>
              </kwd><kwd>
                <named-content content-type="order">Diptera</named-content>
              </kwd><kwd>
                <named-content content-type="family">Tipulidae</named-content>
              </kwd></kwd-group><mixed-citation publication-type="journal"><person-group><name><surname>Wang</surname><given-names>Xue</given-names></name><name><surname>Ren</surname><given-names>Jinlong</given-names></name><name><surname>Yang</surname><given-names>Ding</given-names></name><name><surname>Chen</surname><given-names>Zhenning</given-names></name></person-group><article-title>﻿Two new species and a new record of the genus <italic><tp:taxon-name><tp:taxon-name-part taxon-name-part-type="genus" reg="Nephrotoma">Nephrotoma</tp:taxon-name-part></tp:taxon-name></italic> Meigen, 1803 (<tp:taxon-name><tp:taxon-name-part taxon-name-part-type="order">Diptera</tp:taxon-name-part></tp:taxon-name>, <tp:taxon-name><tp:taxon-name-part taxon-name-part-type="family">Tipulidae</tp:taxon-name-part></tp:taxon-name>) from Northwest China, with a key to species in the region</article-title><source>Zookeys</source><day>05</day><month>09</month><year>2025</year><volume>1251</volume><fpage>173</fpage><lpage>208</lpage><pub-id pub-id-type="doi">10.3897/zookeys.1251.144156</pub-id></mixed-citation></tp:treatment-meta><tp:nomenclature><label>﻿</label><tp:taxon-name><object-id xmlns:xlink="http://www.w3.org/1999/xlink" content-type="arpha" xlink:type="simple">BE8CEDF0-CF01-5515-995B-C3972B51751B</object-id>
              <tp:taxon-name-part taxon-name-part-type="genus" reg="Nephrotoma">Nephrotoma</tp:taxon-name-part>
              <tp:taxon-name-part taxon-name-part-type="species" reg="joneensis">joneensis</tp:taxon-name-part>
            </tp:taxon-name><tp:taxon-authority>Yang &amp; Yang, 1990</tp:taxon-authority><xref ref-type="fig" rid="F10">Figs 30–32</xref><xref ref-type="fig" rid="F11">, 33–37</xref><xref ref-type="fig" rid="F12">, 38–40</xref><xref ref-type="fig" rid="F13">, 41–43</xref><tp:nomenclature-citation-list><tp:nomenclature-citation><tp:taxon-name>
                  <tp:taxon-name-part taxon-name-part-type="genus" reg="Nephrotoma">Nephrotoma</tp:taxon-name-part> <tp:taxon-name-part taxon-name-part-type="species" reg="joneensis">joneensis</tp:taxon-name-part></tp:taxon-name><comment>Yang &amp; Yang, 1990: 481.</comment></tp:nomenclature-citation></tp:nomenclature-citation-list></tp:nomenclature><tp:treatment-sec sec-type="material" id="SECID0E22BG"><title>Material examined.</title><p>China – Gansu Prov. • 1 ♂, 1 ♀; Zhuoni, Ganbuta; 2900 m a.s.l.; 16 Aug. 1980; F.S. Li leg.; <named-content xmlns:xlink="http://www.w3.org/1999/xlink" content-type="dwc:institutional_code" xlink:title="Entomological Museum of China Agricultural University" xlink:href="http://grbio.org/institution/china-agricultural-university" xlink:type="simple">CAU</named-content> 491, 492. – Qinghai Prov. • 1 ♂; Minhe, Gushan Forest Farm; 2456 m a.s.l.; <named-content xmlns:xlink="http://www.w3.org/1999/xlink" content-type="dwc:verbatimCoordinates" xlink:type="simple"><named-content content-type="geo-json" specific-use="{&#34;type&#34;:&#34;Point&#34;,&#34;coordinates&#34;:[102.710000,36.084100]}" id="NCID0EI3BG" xlink:type="simple">36.0841°N, 102.7100°E</named-content></named-content>; 29 Jun. 2019; X. Li leg.; <named-content xmlns:xlink="http://www.w3.org/1999/xlink" content-type="dwc:institutional_code" xlink:title="Entomological Museum of China Agricultural University" xlink:href="http://grbio.org/institution/china-agricultural-university" xlink:type="simple">CAU</named-content> TN2304205 • 1 ♂; Minhe; Shenba Village; 2455 m a.s.l.; <named-content xmlns:xlink="http://www.w3.org/1999/xlink" content-type="dwc:verbatimCoordinates" xlink:type="simple"><named-content content-type="geo-json" specific-use="{&#34;type&#34;:&#34;Point&#34;,&#34;coordinates&#34;:[102.527400,36.249600]}" id="NCID0EU3BG" xlink:type="simple">36.2496°N, 102.5274°E</named-content></named-content>; 29 Jun. 2019; Qilemoge leg.; <named-content xmlns:xlink="http://www.w3.org/1999/xlink" content-type="dwc:institutional_code" xlink:title="Entomological Museum of China Agricultural University" xlink:href="http://grbio.org/institution/china-agricultural-university" xlink:type="simple">CAU</named-content> TN2304233 • 2 ♂♂, 2 ♀♀; Huzhu, Dongyuanguidaodongce; 2756 m a.s.l.; <named-content xmlns:xlink="http://www.w3.org/1999/xlink" content-type="dwc:verbatimCoordinates" xlink:type="simple"><named-content content-type="geo-json" specific-use="{&#34;type&#34;:&#34;Point&#34;,&#34;coordinates&#34;:[102.136500,36.780300]}" id="NCID0EA4BG" xlink:type="simple">36.7803°N, 102.1365°E</named-content></named-content>; 1 Jul. 2019; Y. Liu leg.; <named-content xmlns:xlink="http://www.w3.org/1999/xlink" content-type="dwc:institutional_code" xlink:title="Entomological Museum of China Agricultural University" xlink:href="http://grbio.org/institution/china-agricultural-university" xlink:type="simple">CAU</named-content> TN2304323 to TN2304326 • 2 ♂♂, 2 ♀♀; Huzhu, Tianmensi Temple; 3125 m a.s.l.; <named-content xmlns:xlink="http://www.w3.org/1999/xlink" content-type="dwc:verbatimCoordinates" xlink:type="simple"><named-content content-type="geo-json" specific-use="{&#34;type&#34;:&#34;Point&#34;,&#34;coordinates&#34;:[102.200500,36.754100]}" id="NCID0EM4BG" xlink:type="simple">36.7541°N, 102.2005°E</named-content></named-content>; 1 Jul. 2019; Qilemoge leg.; <named-content xmlns:xlink="http://www.w3.org/1999/xlink" content-type="dwc:institutional_code" xlink:title="Entomological Museum of China Agricultural University" xlink:href="http://grbio.org/institution/china-agricultural-university" xlink:type="simple">CAU</named-content> TN2304026 to TN2304029 • 2 ♂♂; Huzhu, Weibei Road; 2490 m a.s.l.; <named-content xmlns:xlink="http://www.w3.org/1999/xlink" content-type="dwc:verbatimCoordinates" xlink:type="simple"><named-content content-type="geo-json" specific-use="{&#34;type&#34;:&#34;Point&#34;,&#34;coordinates&#34;:[102.330900,36.030400]}" id="NCID0EY4BG" xlink:type="simple">36.0304°N, 102.3309°E</named-content></named-content>; 3 Jul. 2019; Qilemoge leg.; <named-content xmlns:xlink="http://www.w3.org/1999/xlink" content-type="dwc:institutional_code" xlink:title="Entomological Museum of China Agricultural University" xlink:href="http://grbio.org/institution/china-agricultural-university" xlink:type="simple">CAU</named-content> TN2304125, TN2304126 • 1 ♂, 1 ♀; Huzhu, Weibei Road; 3017 m a.s.l.; <named-content xmlns:xlink="http://www.w3.org/1999/xlink" content-type="dwc:verbatimCoordinates" xlink:type="simple"><named-content content-type="geo-json" specific-use="{&#34;type&#34;:&#34;Point&#34;,&#34;coordinates&#34;:[102.122600,37.002300]}" id="NCID0EE5BG" xlink:type="simple">37.0023°N, 102.1226°E</named-content></named-content>; 18 Jul. 2023; X. Wang leg.; <named-content xmlns:xlink="http://www.w3.org/1999/xlink" content-type="dwc:institutional_code" xlink:title="Xinjiang Agricultural University" xlink:href="http://grbio.org/institution/xinjiang-agricultural-university" xlink:type="simple">XJAU</named-content> TN2309001 to TN 2309002 • 4 ♂♂; Menyuan, Sigou; 2526 m a.s.l.; <named-content xmlns:xlink="http://www.w3.org/1999/xlink" content-type="dwc:verbatimCoordinates" xlink:type="simple"><named-content content-type="geo-json" specific-use="{&#34;type&#34;:&#34;Point&#34;,&#34;coordinates&#34;:[102.374900,37.147000]}" id="NCID0EQ5BG" xlink:type="simple">37.1470°N, 102.3749°E</named-content></named-content>; 20 Jul. 2023; X. Wang leg.; <named-content xmlns:xlink="http://www.w3.org/1999/xlink" content-type="dwc:institutional_code" xlink:title="Xinjiang Agricultural University" xlink:href="http://grbio.org/institution/xinjiang-agricultural-university" xlink:type="simple">XJAU</named-content> TN2309064 to TN2309067 • 1 ♂, 1 ♀; Menyuan, Sanchakou; 2709 m a.s.l.; <named-content xmlns:xlink="http://www.w3.org/1999/xlink" content-type="dwc:verbatimCoordinates" xlink:type="simple"><named-content content-type="geo-json" specific-use="{&#34;type&#34;:&#34;Point&#34;,&#34;coordinates&#34;:[102.188000,37.278000]}" id="NCID0E35BG" xlink:type="simple">37.2780°N, 102.1880°E</named-content></named-content>; 21 Jul. 2023; X. Wang leg.; <named-content xmlns:xlink="http://www.w3.org/1999/xlink" content-type="dwc:institutional_code" xlink:title="Xinjiang Agricultural University" xlink:href="http://grbio.org/institution/xinjiang-agricultural-university" xlink:type="simple">XJAU</named-content> TN2309078 to TN2309079 • 2 ♂♂; Menyuan, Meihua Village; 3101 m a.s.l.; <named-content xmlns:xlink="http://www.w3.org/1999/xlink" content-type="dwc:verbatimCoordinates" xlink:type="simple"><named-content content-type="geo-json" specific-use="{&#34;type&#34;:&#34;Point&#34;,&#34;coordinates&#34;:[102.142900,37.284700]}" id="NCID0EI6BG" xlink:type="simple">37.2847°N, 102.1429°E</named-content></named-content>; 22 Jul. 2023; X. Wang leg.; <named-content xmlns:xlink="http://www.w3.org/1999/xlink" content-type="dwc:institutional_code" xlink:title="Xinjiang Agricultural University" xlink:href="http://grbio.org/institution/xinjiang-agricultural-university" xlink:type="simple">XJAU</named-content> TN2309225 to TN2309226 • 1 ♀; Menyuan, Qihankaigou; 2684 m a.s.l.; <named-content xmlns:xlink="http://www.w3.org/1999/xlink" content-type="dwc:verbatimCoordinates" xlink:type="simple"><named-content content-type="geo-json" specific-use="{&#34;type&#34;:&#34;Point&#34;,&#34;coordinates&#34;:[102.032400,37.158700]}" id="NCID0EU6BG" xlink:type="simple">37.1587°N, 102.0324°E</named-content></named-content>; 22 Jul. 2023; X. Wang leg.; <named-content xmlns:xlink="http://www.w3.org/1999/xlink" content-type="dwc:institutional_code" xlink:title="Xinjiang Agricultural University" xlink:href="http://grbio.org/institution/xinjiang-agricultural-university" xlink:type="simple">XJAU</named-content> TN2309227 • 4 ♂♂, 1 ♀; Menyuan, Heiyegou; 2863 m a.s.l.; <named-content xmlns:xlink="http://www.w3.org/1999/xlink" content-type="dwc:verbatimCoordinates" xlink:type="simple"><named-content content-type="geo-json" specific-use="{&#34;type&#34;:&#34;Point&#34;,&#34;coordinates&#34;:[102.342240,37.252700]}" id="NCID0EBAAI" xlink:type="simple">37.2527°N, 102.34224°E</named-content></named-content>; 23 Jul. 2023; X. Wang leg.; <named-content xmlns:xlink="http://www.w3.org/1999/xlink" content-type="dwc:institutional_code" xlink:title="Xinjiang Agricultural University" xlink:href="http://grbio.org/institution/xinjiang-agricultural-university" xlink:type="simple">XJAU</named-content> TN2309235 to TN2309239 • 1 ♂; Menyuan, G569; 2580 m a.s.l.; <named-content xmlns:xlink="http://www.w3.org/1999/xlink" content-type="dwc:verbatimCoordinates" xlink:type="simple"><named-content content-type="geo-json" specific-use="{&#34;type&#34;:&#34;Point&#34;,&#34;coordinates&#34;:[102.017300,37.233400]}" id="NCID0ENAAI" xlink:type="simple">37.2334°N, 102.0173°E</named-content></named-content>; 24 Jul. 2023; X. Wang leg.; <named-content xmlns:xlink="http://www.w3.org/1999/xlink" content-type="dwc:institutional_code" xlink:title="Xinjiang Agricultural University" xlink:href="http://grbio.org/institution/xinjiang-agricultural-university" xlink:type="simple">XJAU</named-content> TN2309280 • 12 ♂♂, 1 ♀; Menyuan, Laohugou; 3395 m a.s.l.; <named-content xmlns:xlink="http://www.w3.org/1999/xlink" content-type="dwc:verbatimCoordinates" xlink:type="simple"><named-content content-type="geo-json" specific-use="{&#34;type&#34;:&#34;Point&#34;,&#34;coordinates&#34;:[101.588500,37.553300]}" id="NCID0EZAAI" xlink:type="simple">37.5533°N, 101.5885°E</named-content></named-content>; 26 Jul. 2023; X. Wang leg.; <named-content xmlns:xlink="http://www.w3.org/1999/xlink" content-type="dwc:institutional_code" xlink:title="Xinjiang Agricultural University" xlink:href="http://grbio.org/institution/xinjiang-agricultural-university" xlink:type="simple">XJAU</named-content> TN2309332 to TN2309344 • 12 ♂♂, 3 ♀♀; Qilian, Longkong Section; 3395 m a.s.l.; <named-content xmlns:xlink="http://www.w3.org/1999/xlink" content-type="dwc:verbatimCoordinates" xlink:type="simple"><named-content content-type="geo-json" specific-use="{&#34;type&#34;:&#34;Point&#34;,&#34;coordinates&#34;:[100.642500,38.074100]}" id="NCID0EFBAI" xlink:type="simple">38.0741°N, 100.6425°E</named-content></named-content>; 27 Jul. 2023; X. Wang leg.; <named-content xmlns:xlink="http://www.w3.org/1999/xlink" content-type="dwc:institutional_code" xlink:title="Xinjiang Agricultural University" xlink:href="http://grbio.org/institution/xinjiang-agricultural-university" xlink:type="simple">XJAU</named-content> TN2310015 to TN2310029 • 2 ♂♂; Qilian, Binggou; 38.1333°N, 3075 m a.s.l.; 100.1678°E; 27 Jul. 2023; X. Wang leg.; light trap; <named-content xmlns:xlink="http://www.w3.org/1999/xlink" content-type="dwc:institutional_code" xlink:title="Xinjiang Agricultural University" xlink:href="http://grbio.org/institution/xinjiang-agricultural-university" xlink:type="simple">XJAU</named-content> TN2310013 to TN2310014 • 2 ♂♂, 2 ♀♀; Qilian, Qingyanggou; 3210 m a.s.l.; <named-content xmlns:xlink="http://www.w3.org/1999/xlink" content-type="dwc:verbatimCoordinates" xlink:type="simple"><named-content content-type="geo-json" specific-use="{&#34;type&#34;:&#34;Point&#34;,&#34;coordinates&#34;:[100.479900,38.161900]}" id="NCID0EVBAI" xlink:type="simple">38.1619°N, 100.4799°E</named-content></named-content>; 28 Jul. 2023; X. Wang leg.; <named-content xmlns:xlink="http://www.w3.org/1999/xlink" content-type="dwc:institutional_code" xlink:title="Xinjiang Agricultural University" xlink:href="http://grbio.org/institution/xinjiang-agricultural-university" xlink:type="simple">XJAU</named-content> TN2310030 to TN2310033 • 1 ♂; Qilian, Qingyanggou; 3152 m a.s.l.; <named-content xmlns:xlink="http://www.w3.org/1999/xlink" content-type="dwc:verbatimCoordinates" xlink:type="simple"><named-content content-type="geo-json" specific-use="{&#34;type&#34;:&#34;Point&#34;,&#34;coordinates&#34;:[100.396200,38.154000]}" id="NCID0EBCAI" xlink:type="simple">38.1540°N, 100.3962°E</named-content></named-content>; 28 Jul. 2023; X. Wang leg.; light trap; <named-content xmlns:xlink="http://www.w3.org/1999/xlink" content-type="dwc:institutional_code" xlink:title="Xinjiang Agricultural University" xlink:href="http://grbio.org/institution/xinjiang-agricultural-university" xlink:type="simple">XJAU</named-content> TN2310008 • 1 ♂, 1 ♀; Qilian, Yindonggou; 3211 m a.s.l.; <named-content xmlns:xlink="http://www.w3.org/1999/xlink" content-type="dwc:verbatimCoordinates" xlink:type="simple"><named-content content-type="geo-json" specific-use="{&#34;type&#34;:&#34;Point&#34;,&#34;coordinates&#34;:[100.392200,38.161900]}" id="NCID0ENCAI" xlink:type="simple">38.1619°N, 100.3922°E</named-content></named-content>; 28 Jul. 2023; X. Wang leg.; <named-content xmlns:xlink="http://www.w3.org/1999/xlink" content-type="dwc:institutional_code" xlink:title="Xinjiang Agricultural University" xlink:href="http://grbio.org/institution/xinjiang-agricultural-university" xlink:type="simple">XJAU</named-content> TN2310203 to TN2310204 • 1 ♂, 2 ♀♀; Qilian, Zhamashidonggou; 3050 m a.s.l.; <named-content xmlns:xlink="http://www.w3.org/1999/xlink" content-type="dwc:verbatimCoordinates" xlink:type="simple"><named-content content-type="geo-json" specific-use="{&#34;type&#34;:&#34;Point&#34;,&#34;coordinates&#34;:[100.022700,38.154600]}" id="NCID0EZCAI" xlink:type="simple">38.1546°N, 100.0227°E</named-content></named-content>; 29 Jul. 2023; X. Wang leg.; <named-content xmlns:xlink="http://www.w3.org/1999/xlink" content-type="dwc:institutional_code" xlink:title="Xinjiang Agricultural University" xlink:href="http://grbio.org/institution/xinjiang-agricultural-university" xlink:type="simple">XJAU</named-content> TN2310034 to TN2310036 • 10 ♂♂, 4 ♀♀; Qilian, Lujiaogou; 3311 m a.s.l.; <named-content xmlns:xlink="http://www.w3.org/1999/xlink" content-type="dwc:verbatimCoordinates" xlink:type="simple"><named-content content-type="geo-json" specific-use="{&#34;type&#34;:&#34;Point&#34;,&#34;coordinates&#34;:[100.474400,38.113200]}" id="NCID0EFDAI" xlink:type="simple">38.1132°N, 100.4744°E</named-content></named-content>; 30 Jul. 2023; X. Wang leg.; light trap; <named-content xmlns:xlink="http://www.w3.org/1999/xlink" content-type="dwc:institutional_code" xlink:title="Xinjiang Agricultural University" xlink:href="http://grbio.org/institution/xinjiang-agricultural-university" xlink:type="simple">XJAU</named-content> TN2310216 to TN2310229 • 2 ♂♂, 2 ♀♀; Qilian, Lujiaogou; 3269 m a.s.l.; <named-content xmlns:xlink="http://www.w3.org/1999/xlink" content-type="dwc:verbatimCoordinates" xlink:type="simple"><named-content content-type="geo-json" specific-use="{&#34;type&#34;:&#34;Point&#34;,&#34;coordinates&#34;:[100.463800,38.116400]}" id="NCID0ERDAI" xlink:type="simple">38.1164°N, 100.4638°E</named-content></named-content>; 30 Jul. 2023; X. Wang leg.; <named-content xmlns:xlink="http://www.w3.org/1999/xlink" content-type="dwc:institutional_code" xlink:title="Xinjiang Agricultural University" xlink:href="http://grbio.org/institution/xinjiang-agricultural-university" xlink:type="simple">XJAU</named-content> TN2310188 to TN2310191 • 1 ♂; Qilian, Lujiaogou; 2867 m a.s.l.; <named-content xmlns:xlink="http://www.w3.org/1999/xlink" content-type="dwc:verbatimCoordinates" xlink:type="simple"><named-content content-type="geo-json" specific-use="{&#34;type&#34;:&#34;Point&#34;,&#34;coordinates&#34;:[100.340700,38.116400]}" id="NCID0E4DAI" xlink:type="simple">38.1164°N, 100.3407°E</named-content></named-content>; 30 Jul. 2023; X. Wang leg.; light trap; <named-content xmlns:xlink="http://www.w3.org/1999/xlink" content-type="dwc:institutional_code" xlink:title="Xinjiang Agricultural University" xlink:href="http://grbio.org/institution/xinjiang-agricultural-university" xlink:type="simple">XJAU</named-content> TN2310050 • 8 ♂♂, 7 ♀♀; Qilian, Binggou; 3410 m a.s.l.; <named-content xmlns:xlink="http://www.w3.org/1999/xlink" content-type="dwc:verbatimCoordinates" xlink:type="simple"><named-content content-type="geo-json" specific-use="{&#34;type&#34;:&#34;Point&#34;,&#34;coordinates&#34;:[100.128300,38.125900]}" id="NCID0EJEAI" xlink:type="simple">38.1259°N, 100.1283°E</named-content></named-content>; 31 Jul. 2023; X. Wang leg.; <named-content xmlns:xlink="http://www.w3.org/1999/xlink" content-type="dwc:institutional_code" xlink:title="Xinjiang Agricultural University" xlink:href="http://grbio.org/institution/xinjiang-agricultural-university" xlink:type="simple">XJAU</named-content> TN2310110 to TN2310124 • 1 ♂, 3 ♀♀; Qilian, Yeniugou; 3300 m a.s.l.; <named-content xmlns:xlink="http://www.w3.org/1999/xlink" content-type="dwc:verbatimCoordinates" xlink:type="simple"><named-content content-type="geo-json" specific-use="{&#34;type&#34;:&#34;Point&#34;,&#34;coordinates&#34;:[99.447300,38.375300]}" id="NCID0EVEAI" xlink:type="simple">38.3753°N, 99.4473°E</named-content></named-content>; 1 Aug. 2023; X. Wang leg.; <named-content xmlns:xlink="http://www.w3.org/1999/xlink" content-type="dwc:institutional_code" xlink:title="Xinjiang Agricultural University" xlink:href="http://grbio.org/institution/xinjiang-agricultural-university" xlink:type="simple">XJAU</named-content> TN2310139 to TN2310142 • 3 ♂♂, 1 ♀; Qilian, Youhulu; 3094 m a.s.l.; <named-content xmlns:xlink="http://www.w3.org/1999/xlink" content-type="dwc:verbatimCoordinates" xlink:type="simple"><named-content content-type="geo-json" specific-use="{&#34;type&#34;:&#34;Point&#34;,&#34;coordinates&#34;:[99.787500,38.253000]}" id="NCID0EBFAI" xlink:type="simple">38.2530°N, 99.7875°E</named-content></named-content>; 1 Aug. 2023; X. Wang leg.; <named-content xmlns:xlink="http://www.w3.org/1999/xlink" content-type="dwc:institutional_code" xlink:title="Xinjiang Agricultural University" xlink:href="http://grbio.org/institution/xinjiang-agricultural-university" xlink:type="simple">XJAU</named-content> TN2310143 to TN2310146 • 1 ♀; Qilian, Baiyanggou; 2871 m a.s.l.; <named-content xmlns:xlink="http://www.w3.org/1999/xlink" content-type="dwc:verbatimCoordinates" xlink:type="simple"><named-content content-type="geo-json" specific-use="{&#34;type&#34;:&#34;Point&#34;,&#34;coordinates&#34;:[100.263400,38.219200]}" id="NCID0ENFAI" xlink:type="simple">38.2192°N, 100.2634°E</named-content></named-content>; 2 Aug. 2023; X. Wang leg.; light trap; <named-content xmlns:xlink="http://www.w3.org/1999/xlink" content-type="dwc:institutional_code" xlink:title="Xinjiang Agricultural University" xlink:href="http://grbio.org/institution/xinjiang-agricultural-university" xlink:type="simple">XJAU</named-content> TN2310149 • 3 ♂♂, 1 ♀; Qilian, Huangcang Temple Water Conservancy Hub Project; 2579 m a.s.l.; <named-content xmlns:xlink="http://www.w3.org/1999/xlink" content-type="dwc:verbatimCoordinates" xlink:type="simple"><named-content content-type="geo-json" specific-use="{&#34;type&#34;:&#34;Point&#34;,&#34;coordinates&#34;:[100.183600,38.249900]}" id="NCID0EZFAI" xlink:type="simple">38.2499°N, 100.1836°E</named-content></named-content>; 2 Aug. 2023; X. Wang leg.; light trap; <named-content xmlns:xlink="http://www.w3.org/1999/xlink" content-type="dwc:institutional_code" xlink:title="Xinjiang Agricultural University" xlink:href="http://grbio.org/institution/xinjiang-agricultural-university" xlink:type="simple">XJAU</named-content> TN2310165 to TN2310168.</p></tp:treatment-sec><tp:treatment-sec sec-type="diagnosis" id="SECID0ECGAI"><title>Diagnosis.</title><p>Body black. Vertex with a tubercle and a dark-yellow spot at the posterior-lateral margin. Antenna reaching the base of abdomen when bent backward; base of flagellar segments enlarged starting from the second segment. Prescutum and presutural scutum median and lateral stripes fused. Tergite 9 posteriorly with horned, inclined projections and median V-shaped notch. Sternite 8 posteriorly with a median, apically bifid appendage. Clasper of gonostylus with dorsal crest bare, lower break horn shaped.</p></tp:treatment-sec><tp:treatment-sec sec-type="redescription" id="SECID0EHGAI"><title>Redescription.</title><p><bold>Male.</bold> Body length 11.1–14.3 mm, wing length 8.9–11.6 mm, antenna length 3.5–5.7 mm (<italic>N</italic> = 81). Present description based on immersed specimens.</p><p><bold><italic>Head</italic></bold> (Figs <xref ref-type="fig" rid="F10">30</xref>, <xref ref-type="fig" rid="F10">31</xref>). Mostly black, vertex with a tubercle, a petaloid dark yellow spot at posterior-lateral margin. Nasus obvious. Head with black setae. Antenna 13-segmented, reaching the base of abdomen when bent backward; scape brown, with apical third brown, pedicel and flagellar segments dark brown. Base of the flagellum segments enlarged starting from the second segment. Verticils about twice shorter than the corresponding segment. Terminal segment of flagellum round. Palpi blackened, terminal segment pale, darken at base.</p><fig id="F10" position="float" orientation="portrait"><object-id xmlns:xlink="http://www.w3.org/1999/xlink" content-type="doi" xlink:type="simple">10.3897/zookeys.1251.144156.figures30-32</object-id><object-id xmlns:xlink="http://www.w3.org/1999/xlink" content-type="arpha" xlink:type="simple">79262AF4-CAA5-5FDC-A851-792502612740</object-id><label>Figures 30–32.</label><caption><p><italic><tp:taxon-name><tp:taxon-name-part taxon-name-part-type="genus" reg="Nephrotoma">Nephrotoma</tp:taxon-name-part> <tp:taxon-name-part taxon-name-part-type="species" reg="joneensis">joneensis</tp:taxon-name-part></tp:taxon-name></italic>, male. 30. Male habitus, lateral view; 31. Head and thorax, dorsal view; 32. Right wing. Scale bars: 1.0 mm.</p></caption><graphic xmlns:xlink="http://www.w3.org/1999/xlink" xlink:href="zookeys-1251-173_article-144156__-g010.jpg" position="float" orientation="portrait" xlink:type="simple" id="oo_1410213.jpg"><uri content-type="original_file" xlink:type="simple">https://binary.pensoft.net/fig/1410213</uri></graphic></fig><p><bold><italic>Thorax</italic></bold> (Figs <xref ref-type="fig" rid="F10">30</xref>, <xref ref-type="fig" rid="F10">31</xref>). Mostly black. Pronotum dark yellow, black middorsally. Prescutum and presutural scutum with three fused longitudinal black stripes; median stripes apically dark brown. Postsutural scutum brown in the middle, each lobe with large black spot. Scutellum black. Mediotergite dark yellow with two dark-brown spots apically. Legs black. Coxae black. Apices of tibiae brown, apices of femora dark brown, tarsal segments black. Wing pale brown, with a distinct black pterostigma; black shadow at vein <italic>R4+5</italic> and crossvein r-m; cell m1 petiolate (Fig. <xref ref-type="fig" rid="F10">32</xref>). Halter with stem black; knob pale black variegated with a dark-brown spot (Fig. <xref ref-type="fig" rid="F10">30</xref>).</p><p><bold><italic>Abdomen</italic></bold> (Fig. <xref ref-type="fig" rid="F10">30</xref>). Entirely black.</p><p><bold><italic>Hypopygium</italic></bold> (Figs <xref ref-type="fig" rid="F11">33–37</xref>). Tergite 9 posteriorly with horned, inclined projections, and a narrow, median V-shaped notch. Median region with a white crescent membrane (Fig. <xref ref-type="fig" rid="F11">35</xref>). Sternite 8 posteriorly with apically bifid appendage, strongly sclerotized at the middle (Fig. <xref ref-type="fig" rid="F11">34</xref>). Sternite 9 posteriorly with sparse setae, the median U-notch sclerotized at the middle in ventral view (Figs <xref ref-type="fig" rid="F11">33</xref>, <xref ref-type="fig" rid="F11">34</xref>). Gonocoxite separated from sternite 9, apically bearing shallow incision (Fig. <xref ref-type="fig" rid="F11">33</xref>). Clasper of gonostylus with a big concavity at the middle; beak obtuse; dorsal crest bare; outer basal lobe splitted into two short plates; lower beak with horned protuberance; the margin extending from the beak to the lower beak, strongly sclerotized; one U-notch between the beak and the lower beak (Fig. <xref ref-type="fig" rid="F11">36</xref>). Lobe of gonostylus broadened at the middle, rest of sclerite tapering towards apex. (Figs <xref ref-type="fig" rid="F11">37</xref>). Semen pump yellowish (Figs <xref ref-type="fig" rid="F12">38–40</xref>). Posterior immovable apodeme leaf-shaped directed backward, tip inward. Compressor apodeme dark brown fan-shaped, forming a 30° angle with the posterior immovable apodeme. Anterior immovable apodeme with inner margin black, narrower than the compressor apodeme.</p><fig id="F11" position="float" orientation="portrait"><object-id xmlns:xlink="http://www.w3.org/1999/xlink" content-type="doi" xlink:type="simple">10.3897/zookeys.1251.144156.figures33-37</object-id><object-id xmlns:xlink="http://www.w3.org/1999/xlink" content-type="arpha" xlink:type="simple">917D3118-8433-5946-8BE0-9CC4DEBE62A3</object-id><label>Figures 33–37.</label><caption><p>Male terminalia of <italic><tp:taxon-name><tp:taxon-name-part taxon-name-part-type="genus" reg="Nephrotoma">Nephrotoma</tp:taxon-name-part> <tp:taxon-name-part taxon-name-part-type="species" reg="joneensis">joneensis</tp:taxon-name-part></tp:taxon-name></italic>. 33. Hypopygium, lateral view; 34. Hypopygium, ventral view; 35. Tergite 9, dorsal view; 36. Clasper of gonostylus, lateral view; 37. Lobe of gonostylus, lateral view. Scale bars: 0.5 mm (33–35); 0.1 mm (36, 37).</p></caption><graphic xmlns:xlink="http://www.w3.org/1999/xlink" xlink:href="zookeys-1251-173_article-144156__-g011.jpg" position="float" orientation="portrait" xlink:type="simple" id="oo_1410214.jpg"><uri content-type="original_file" xlink:type="simple">https://binary.pensoft.net/fig/1410214</uri></graphic></fig><fig id="F12" position="float" orientation="portrait"><object-id xmlns:xlink="http://www.w3.org/1999/xlink" content-type="doi" xlink:type="simple">10.3897/zookeys.1251.144156.figures38-40</object-id><object-id xmlns:xlink="http://www.w3.org/1999/xlink" content-type="arpha" xlink:type="simple">C88D6403-F2AE-544D-B9A8-9126CD41D7C4</object-id><label>Figures 38–40.</label><caption><p>Semen pump of <italic><tp:taxon-name><tp:taxon-name-part taxon-name-part-type="genus" reg="Nephrotoma">Nephrotoma</tp:taxon-name-part> <tp:taxon-name-part taxon-name-part-type="species" reg="joneensis">joneensis</tp:taxon-name-part></tp:taxon-name></italic>. 38. Dorsal view; 39. Ventral view; 40. Lateral view. Scale bars: 0.1 mm.</p></caption><graphic xmlns:xlink="http://www.w3.org/1999/xlink" xlink:href="zookeys-1251-173_article-144156__-g012.jpg" position="float" orientation="portrait" xlink:type="simple" id="oo_1410215.jpg"><uri content-type="original_file" xlink:type="simple">https://binary.pensoft.net/fig/1410215</uri></graphic></fig><p><bold>Female.</bold> Body length 14.3–18.4 mm, wing length 9.7–14.2 mm, antenna length 2.3–3.7 mm (<italic>N</italic> = 37). Resembles male in head, thorax and abdomen. Abdominal segments of females with dorsal plates shallowly tinged with yellow near lateral margins. Tergite 8, tergite 9 black, tergite 10 dark brown (Figs <xref ref-type="fig" rid="F13">41–43</xref>).</p><fig id="F13" position="float" orientation="portrait"><object-id xmlns:xlink="http://www.w3.org/1999/xlink" content-type="doi" xlink:type="simple">10.3897/zookeys.1251.144156.figures41-43</object-id><object-id xmlns:xlink="http://www.w3.org/1999/xlink" content-type="arpha" xlink:type="simple">07FAE002-DEDC-5610-8E18-B47DC6368274</object-id><label>Figures 41–43.</label><caption><p>Female terminalia of <italic><tp:taxon-name><tp:taxon-name-part taxon-name-part-type="genus" reg="Nephrotoma">Nephrotoma</tp:taxon-name-part> <tp:taxon-name-part taxon-name-part-type="species" reg="joneensis">joneensis</tp:taxon-name-part></tp:taxon-name></italic>. 41. Ovipositor, lateral view; 42. Ovipositor, dorsal view; 43. Ovipositor, ventral view. Scale bars: 0.5 mm.</p></caption><graphic xmlns:xlink="http://www.w3.org/1999/xlink" xlink:href="zookeys-1251-173_article-144156__-g013.jpg" position="float" orientation="portrait" xlink:type="simple" id="oo_1410216.jpg"><uri content-type="original_file" xlink:type="simple">https://binary.pensoft.net/fig/1410216</uri></graphic></fig><p><bold><italic>Ovipositor</italic></bold> (Figs <xref ref-type="fig" rid="F13">41–43</xref>). Black. Cercus narrowed toward tip (Figs <xref ref-type="fig" rid="F13">41</xref>, <xref ref-type="fig" rid="F13">42</xref>). Hypogynial valve curved downward apically (Figs <xref ref-type="fig" rid="F13">41</xref>, <xref ref-type="fig" rid="F13">43</xref>). Both sides of hypovalva yellow and black at the middle (Fig. <xref ref-type="fig" rid="F13">43</xref>).</p></tp:treatment-sec><tp:treatment-sec sec-type="Elevation range in China" id="SECID0EYNAI"><title>Elevation range in China.</title><p>Adults were collected at altitudes ranging from 2455 m to 3410 m.</p></tp:treatment-sec><tp:treatment-sec sec-type="Period of activity" id="SECID0E4NAI"><title>Period of activity.</title><p>Adults are flying in June–August.</p></tp:treatment-sec><tp:treatment-sec sec-type="distribution" id="SECID0ECOAI"><title>Distribution.</title><p>China (Gansu, Qinghai: Huzhu, Menyuan, Qilian).</p></tp:treatment-sec><tp:treatment-sec sec-type="remarks" id="SECID0EHOAI"><title>Remarks.</title><p><italic><tp:taxon-name><tp:taxon-name-part taxon-name-part-type="genus" reg="Nephrotoma">Nephrotoma</tp:taxon-name-part> <tp:taxon-name-part taxon-name-part-type="species" reg="joneensis">joneensis</tp:taxon-name-part></tp:taxon-name></italic> is similar to <italic><tp:taxon-name><tp:taxon-name-part taxon-name-part-type="genus" reg="Nephrotoma">N.</tp:taxon-name-part> <tp:taxon-name-part taxon-name-part-type="species" reg="basiflava">basiflava</tp:taxon-name-part></tp:taxon-name></italic> Alexander, 1925 in body color. However, it can be distinguished by the following features: in <italic><tp:taxon-name><tp:taxon-name-part taxon-name-part-type="genus" reg="Nephrotoma">N.</tp:taxon-name-part> <tp:taxon-name-part taxon-name-part-type="species" reg="joneensis">joneensis</tp:taxon-name-part></tp:taxon-name></italic>, tergite 9 has two projections; sternite 8 posteriorly has a bifid appendage; the overall body size is larger. In <italic><tp:taxon-name><tp:taxon-name-part taxon-name-part-type="genus" reg="Nephrotoma">N.</tp:taxon-name-part> <tp:taxon-name-part taxon-name-part-type="species" reg="basiflava">basiflava</tp:taxon-name-part></tp:taxon-name></italic>, tergite 9 has four projections; sternite 8 posteriorly is flat at the middle, without an appendage; the overall body size is smaller. (<xref ref-type="bibr" rid="B34">Yang and Yang 1991</xref>, 2002).</p></tp:treatment-sec><ref-list><ref id="B34"><mixed-citation xmlns:xlink="http://www.w3.org/1999/xlink" xlink:type="simple"><person-group><name name-style="western"><surname>Yang</surname><given-names>D</given-names></name><name name-style="western"><surname>Yang</surname><given-names>CK</given-names></name></person-group> (<year>1991</year>) <article-title>Three new species of <tp:taxon-name><tp:taxon-name-part taxon-name-part-type="subgenus">Tipula</tp:taxon-name-part></tp:taxon-name> from Sichuan (<tp:taxon-name><tp:taxon-name-part taxon-name-part-type="order">Diptera</tp:taxon-name-part></tp:taxon-name>: <tp:taxon-name><tp:taxon-name-part taxon-name-part-type="family">Tipulidae</tp:taxon-name-part></tp:taxon-name>).</article-title><source>Journal of the Southwest Agricultural University</source><volume>13</volume>: <fpage>2523</fpage>–<lpage>254</lpage>.</mixed-citation></ref></ref-list></tp:taxon-treatment>
