# Supplementary material for: ﻿Two new species and a new record of the genus Nephrotoma Meigen, 1803 (Diptera, Tipulidae) from Northwest China, with a key to species in the region
Source: Zookeys. 2025 Sep 5;1251:173–208. doi: 10.3897/zookeys.1251.144156 (PMC12432523; doi:10.3897/zookeys.1251.144156)
Supplement: XML Treatment for Nephrotoma ligulata [file zookeys.1251.144156-treatment4.xml]

<!DOCTYPE tp:taxon-treatment
  PUBLIC "-//TaxonX//DTD Taxonomic Treatment Publishing DTD v0 20100105//EN" "tax-treatment-NSO.dtd">
<tp:taxon-treatment xmlns:tp="http://www.plazi.org/taxpub"><tp:treatment-meta><kwd-group><label>Taxon classification</label><kwd>
                <named-content content-type="kingdom">Animalia</named-content>
              </kwd><kwd>
                <named-content content-type="order">Diptera</named-content>
              </kwd><kwd>
                <named-content content-type="family">Tipulidae</named-content>
              </kwd></kwd-group><mixed-citation publication-type="journal"><person-group><name><surname>Wang</surname><given-names>Xue</given-names></name><name><surname>Ren</surname><given-names>Jinlong</given-names></name><name><surname>Yang</surname><given-names>Ding</given-names></name><name><surname>Chen</surname><given-names>Zhenning</given-names></name></person-group><article-title>﻿Two new species and a new record of the genus <italic><tp:taxon-name><tp:taxon-name-part taxon-name-part-type="genus" reg="Nephrotoma">Nephrotoma</tp:taxon-name-part></tp:taxon-name></italic> Meigen, 1803 (<tp:taxon-name><tp:taxon-name-part taxon-name-part-type="order">Diptera</tp:taxon-name-part></tp:taxon-name>, <tp:taxon-name><tp:taxon-name-part taxon-name-part-type="family">Tipulidae</tp:taxon-name-part></tp:taxon-name>) from Northwest China, with a key to species in the region</article-title><source>Zookeys</source><day>05</day><month>09</month><year>2025</year><volume>1251</volume><fpage>173</fpage><lpage>208</lpage><pub-id pub-id-type="doi">10.3897/zookeys.1251.144156</pub-id></mixed-citation></tp:treatment-meta><tp:nomenclature><label>﻿</label><tp:taxon-name><object-id xmlns:xlink="http://www.w3.org/1999/xlink" content-type="arpha" xlink:type="simple">D68B5F28-4295-517A-8322-93E552D756E7</object-id>
              <tp:taxon-name-part taxon-name-part-type="genus" reg="Nephrotoma">Nephrotoma</tp:taxon-name-part>
              <tp:taxon-name-part taxon-name-part-type="species" reg="ligulata">ligulata</tp:taxon-name-part>
            </tp:taxon-name><tp:taxon-authority>Alexander, 1925</tp:taxon-authority><xref ref-type="fig" rid="F14">Figs 44–46</xref><xref ref-type="fig" rid="F15">, 47–51</xref><xref ref-type="fig" rid="F16">, 52–54</xref><xref ref-type="fig" rid="F17">, 55–57</xref><tp:nomenclature-citation-list><tp:nomenclature-citation><tp:taxon-name>
                  <tp:taxon-name-part taxon-name-part-type="genus" reg="Nephrotoma">Nephrotoma</tp:taxon-name-part> <tp:taxon-name-part taxon-name-part-type="species" reg="ligulata">ligulata</tp:taxon-name-part></tp:taxon-name><comment>Alexander, 1925: 402.</comment></tp:nomenclature-citation><tp:nomenclature-citation><tp:taxon-name>
                  <tp:taxon-name-part taxon-name-part-type="genus" reg="Pachyrhina">Pachyrhina</tp:taxon-name-part> <tp:taxon-name-part taxon-name-part-type="species" reg="pygmaea">pygmaea</tp:taxon-name-part></tp:taxon-name><comment>Dodonov, 1926: 106 (synonymy).</comment></tp:nomenclature-citation></tp:nomenclature-citation-list></tp:nomenclature><tp:treatment-sec sec-type="material" id="SECID0ELSAI"><title>Material examined.</title><p>China – Xinjiang U.A.R. • 5 ♂♂, 3 ♀♀; Xinjiang Production and Construction Corps, 165<sup>th</sup> Regiment, 4<sup>th</sup> Company; 1457 m a.s.l.; <named-content xmlns:xlink="http://www.w3.org/1999/xlink" content-type="dwc:verbatimCoordinates" xlink:type="simple"><named-content content-type="geo-json" specific-use="{&#34;type&#34;:&#34;Point&#34;,&#34;coordinates&#34;:[84.497700,43.944000]}" id="NCID0EYSAI" xlink:type="simple">43.9440°N, 84.4977°E</named-content></named-content>; 2 Aug. 2017; B. Zhang leg.; <named-content xmlns:xlink="http://www.w3.org/1999/xlink" content-type="dwc:institutional_code" xlink:title="Entomological Museum of China Agricultural University" xlink:href="http://grbio.org/institution/china-agricultural-university" xlink:type="simple">CAU</named-content> TN2306266 to TN2306273 • 12 ♂♂, 5 ♀♀; Xinjiang Production and Construction Corps, 165<sup>th</sup> Regiment, 4<sup>th</sup> Company; 1457 m a.s.l.; <named-content xmlns:xlink="http://www.w3.org/1999/xlink" content-type="dwc:verbatimCoordinates" xlink:type="simple"><named-content content-type="geo-json" specific-use="{&#34;type&#34;:&#34;Point&#34;,&#34;coordinates&#34;:[84.358300,46.855400]}" id="NCID0EITAI" xlink:type="simple">46.8554°N, 84.3583°E</named-content></named-content>; 2 Aug. 2017; B. Zhang leg.; <named-content xmlns:xlink="http://www.w3.org/1999/xlink" content-type="dwc:institutional_code" xlink:title="Entomological Museum of China Agricultural University" xlink:href="http://grbio.org/institution/china-agricultural-university" xlink:type="simple">CAU</named-content> TN2306280 to TN2306296 • 5 ♂♂; Xinjiang Production and Construction Corps, 165<sup>th</sup> Regiment, 4<sup>th</sup> Company; 1301 m a.s.l.; <named-content xmlns:xlink="http://www.w3.org/1999/xlink" content-type="dwc:verbatimCoordinates" xlink:type="simple"><named-content content-type="geo-json" specific-use="{&#34;type&#34;:&#34;Point&#34;,&#34;coordinates&#34;:[84.562200,46.948600]}" id="NCID0EYTAI" xlink:type="simple">46.9486°N, 84.5622°E</named-content></named-content>; 2 Aug. 2017; J.L. Ren leg.; <named-content xmlns:xlink="http://www.w3.org/1999/xlink" content-type="dwc:institutional_code" xlink:title="Entomological Museum of China Agricultural University" xlink:href="http://grbio.org/institution/china-agricultural-university" xlink:type="simple">CAU</named-content> TN2306322 to TN2306326 • 2 ♂♂, 2 ♀♀; Yili, Nalati; 1813 m a.s.l.; <named-content xmlns:xlink="http://www.w3.org/1999/xlink" content-type="dwc:verbatimCoordinates" xlink:type="simple"><named-content content-type="geo-json" specific-use="{&#34;type&#34;:&#34;Point&#34;,&#34;coordinates&#34;:[84.315500,42.217500]}" id="NCID0EEUAI" xlink:type="simple">42.2175°N, 84.3155°E</named-content></named-content>; 15 Jul. 2023; J.L. Ren leg.; <named-content xmlns:xlink="http://www.w3.org/1999/xlink" content-type="dwc:institutional_code" xlink:title="Entomological Museum of China Agricultural University" xlink:href="http://grbio.org/institution/china-agricultural-university" xlink:type="simple">CAU</named-content> TN2310239 to TN2310242.</p></tp:treatment-sec><tp:treatment-sec sec-type="diagnosis" id="SECID0ENUAI"><title>Diagnosis.</title><p>Body yellow. Occipital marking peach-shaped, dark brown. Antenna reaching the base of abdomen when bent backward. Wing pale brown, cell m1 mostly sessile, some specimens petiolate. Tergite 9 posteriorly with broad, flat projections, covered with short, tiny black spines, and separated by narrow incision. Sternite 8 posteriorly with a short, bifid appendage. Clasper of gonostylus with posterior crest bearing a triangular projection and sparse setae.</p></tp:treatment-sec><tp:treatment-sec sec-type="redescription" id="SECID0ESUAI"><title>Redescription.</title><p><bold>Male.</bold> Body length 9.9–11.3 mm, wing length 9.9–10.3 mm, antenna length 3.3–4.9 mm (<italic>N</italic> = 24). Present description based on specimens preserved in alcohol.</p><p><bold><italic>Head</italic></bold> (Figs <xref ref-type="fig" rid="F14">44</xref>, <xref ref-type="fig" rid="F14">45</xref>). Mostly yellow. Occipital marking peach-shaped, dark brown. Nasus dark brown. Rostrum brown. Head with brown setae. Antenna 13-segmented, reaching the base of abdomen when bent backward; scape yellow, with apical third brown, pedicel and flagellar segments dark brown. Length of verticils reaching almost 3/5 length of the corresponding segment. Terminal segment of flagellum round. Palpi brownish, terminal segment pale, darkened at base.</p><fig id="F14" position="float" orientation="portrait"><object-id xmlns:xlink="http://www.w3.org/1999/xlink" content-type="doi" xlink:type="simple">10.3897/zookeys.1251.144156.figures44-46</object-id><object-id xmlns:xlink="http://www.w3.org/1999/xlink" content-type="arpha" xlink:type="simple">1A18F57C-27DA-5F3A-842F-50F39D51B445</object-id><label>Figures 44–46.</label><caption><p><italic><tp:taxon-name><tp:taxon-name-part taxon-name-part-type="genus" reg="Nephrotoma">Nephrotoma</tp:taxon-name-part> <tp:taxon-name-part taxon-name-part-type="species" reg="ligulata">ligulata</tp:taxon-name-part></tp:taxon-name></italic>, male. 44. Male habitus, lateral view; 45. Head and thorax, dorsal view; 46. Right wing. Scale bars: 1.0 mm.</p></caption><graphic xmlns:xlink="http://www.w3.org/1999/xlink" xlink:href="zookeys-1251-173_article-144156__-g014.jpg" position="float" orientation="portrait" xlink:type="simple" id="oo_1410217.jpg"><uri content-type="original_file" xlink:type="simple">https://binary.pensoft.net/fig/1410217</uri></graphic></fig><p><bold><italic>Thorax</italic></bold> (Figs <xref ref-type="fig" rid="F14">44</xref>, <xref ref-type="fig" rid="F14">45</xref>). Mostly yellow. Pronotum black, pale yellow middorsally. Prescutum and presutural sctum with three longitudinal black stripes; lateral stripe apically bent outward. Postsutural scutum yellow in the middle, each lobe with large black spot. Scutellum yellow with brown margins. Mediotergite yellow with thin black median stripe. Anepisternum and katepisternum basally each with a large black spot. Anepimeron blackened apically; katepimeron with small brown median spot. Meron blackened basally. Legs yellow. Coxae yellow variegated with dark brown spots at the base. Apices of tibiae, femora, and tarsi dark brown. Wing pale brown with a distinct dark brown pterostigma; brown shadow at vein <italic>R4+5</italic> and crossvein r-m; cell m1 mostly sessile, some specimens petiolate (Fig. <xref ref-type="fig" rid="F14">46</xref>). Halter with stem brown; knob pale yellow with a dark-brown margin and base (Fig. <xref ref-type="fig" rid="F14">44</xref>).</p><p><bold><italic>Abdomen</italic></bold> (Fig. <xref ref-type="fig" rid="F14">44</xref>). Mostly yellow. Abdominal tergites on segments 1–4 with one median longitudinal stripe at the posterior margin and two interrupted stripes on both sides. Abdominal sternites 5–7 with an interrupted longitudinal stripe. Abdominal segments 7–9 black.</p><p><bold><italic>Hypopygium</italic></bold> (Figs <xref ref-type="fig" rid="F15">47–51</xref>). Tergite 9 posteriorly with broad, flat projections, covered with short, tiny black spines, separated by narrow median incision (Fig. <xref ref-type="fig" rid="F15">49</xref>). Sternite 8 posteriorly with a short, broad, apically bifid appendage (Fig. <xref ref-type="fig" rid="F15">48</xref>). Sternite 9 posteriorly with sparse setae, and a sclerotized projection at the middle (Figs <xref ref-type="fig" rid="F15">47</xref>, <xref ref-type="fig" rid="F15">48</xref>). Gonocoxite separated from sternte 9, nearly rectangular in shape (Fig. <xref ref-type="fig" rid="F15">47</xref>). Clasper of gonostylus with a large concavity at the base; beak obtuse; posterior crest with a triangular projection and sparse setae; outer basal lobe short, nearly oval; lower beak with nearly oval protuberance; the margin extending from the beak to the lower beak, strongly sclerotized (Fig. <xref ref-type="fig" rid="F15">50</xref>). Lobe of gonostylus broadens from base to middle, tapers to apex (Figs <xref ref-type="fig" rid="F15">47</xref>, <xref ref-type="fig" rid="F15">51</xref>). Semen pump mostly yellow (Figs <xref ref-type="fig" rid="F16">52–54</xref>). Posterior immovable apodeme tapered, directed backward. Compressor apodeme fan-shaped, forming a 60° angle with the posterior immovable apodeme. Anterior immovable apodeme with a brown margin, narrower than the compressor apodeme.</p><fig id="F15" position="float" orientation="portrait"><object-id xmlns:xlink="http://www.w3.org/1999/xlink" content-type="doi" xlink:type="simple">10.3897/zookeys.1251.144156.figures47-51</object-id><object-id xmlns:xlink="http://www.w3.org/1999/xlink" content-type="arpha" xlink:type="simple">720C9B45-E362-526A-A806-1C28DCC13BF7</object-id><label>Figures 47–51.</label><caption><p>Male terminalia of <italic><tp:taxon-name><tp:taxon-name-part taxon-name-part-type="genus" reg="Nephrotoma">Nephrotoma</tp:taxon-name-part> <tp:taxon-name-part taxon-name-part-type="species" reg="ligulata">ligulata</tp:taxon-name-part></tp:taxon-name></italic>. 47. Hypopygium, lateral view; 48. Hypopygium, ventral view; 49. Tergite 9, dorsal view; 50. Clasper of gonostylus, lateral view; 51. Lobe of gonostylus, lateral view. Scale bars: 0.5 mm (47–49); 0.1 mm (50, 51).</p></caption><graphic xmlns:xlink="http://www.w3.org/1999/xlink" xlink:href="zookeys-1251-173_article-144156__-g015.jpg" position="float" orientation="portrait" xlink:type="simple" id="oo_1410218.jpg"><uri content-type="original_file" xlink:type="simple">https://binary.pensoft.net/fig/1410218</uri></graphic></fig><fig id="F16" position="float" orientation="portrait"><object-id xmlns:xlink="http://www.w3.org/1999/xlink" content-type="doi" xlink:type="simple">10.3897/zookeys.1251.144156.figures52-54</object-id><object-id xmlns:xlink="http://www.w3.org/1999/xlink" content-type="arpha" xlink:type="simple">654BCD23-DB4D-5AC3-8067-D47C8B855A01</object-id><label>Figures 52–54.</label><caption><p>Semen pump of <italic><tp:taxon-name><tp:taxon-name-part taxon-name-part-type="genus" reg="Nephrotoma">Nephrotoma</tp:taxon-name-part> <tp:taxon-name-part taxon-name-part-type="species" reg="ligulata">ligulata</tp:taxon-name-part></tp:taxon-name></italic>. 52. Dorsal view; 53. Ventral view; 54. Lateral view. Scale bars: 0.1 mm.</p></caption><graphic xmlns:xlink="http://www.w3.org/1999/xlink" xlink:href="zookeys-1251-173_article-144156__-g016.jpg" position="float" orientation="portrait" xlink:type="simple" id="oo_1410219.jpg"><uri content-type="original_file" xlink:type="simple">https://binary.pensoft.net/fig/1410219</uri></graphic></fig><p><bold>Female.</bold> Body length 14.4–15.5 mm, wing length 10.6–12.6 mm, antenna length 2.9 mm (<italic>N</italic> = 10). Resembles male in head, thorax and abdomen. Sternite 7 unmarked at the middle. Tergite 8, tergite 9, sternite 8 and basal region of tergite 10 black (Figs <xref ref-type="fig" rid="F17">55–57</xref>).</p><fig id="F17" position="float" orientation="portrait"><object-id xmlns:xlink="http://www.w3.org/1999/xlink" content-type="doi" xlink:type="simple">10.3897/zookeys.1251.144156.figures55-57</object-id><object-id xmlns:xlink="http://www.w3.org/1999/xlink" content-type="arpha" xlink:type="simple">A70678B0-A613-51FC-8A50-816E0CF66EBA</object-id><label>Figures 55–57.</label><caption><p>Female terminalia of <italic><tp:taxon-name><tp:taxon-name-part taxon-name-part-type="genus" reg="Nephrotoma">Nephrotoma</tp:taxon-name-part> <tp:taxon-name-part taxon-name-part-type="species" reg="ligulata">ligulata</tp:taxon-name-part></tp:taxon-name></italic>. 55. Ovipositor, lateral view; 56. Ovipositor, dorsal view; 57. Ovipositor, ventral view. Scale bars: 0.5 mm.</p></caption><graphic xmlns:xlink="http://www.w3.org/1999/xlink" xlink:href="zookeys-1251-173_article-144156__-g017.jpg" position="float" orientation="portrait" xlink:type="simple" id="oo_1410220.jpg"><uri content-type="original_file" xlink:type="simple">https://binary.pensoft.net/fig/1410220</uri></graphic></fig><p><bold><italic>Ovipositor</italic></bold> (Figs <xref ref-type="fig" rid="F17">55–57</xref>). Reddish brown. Cercus narrowed toward tip (Figs <xref ref-type="fig" rid="F17">55</xref>, <xref ref-type="fig" rid="F17">56</xref>). Hypogynial valve curved downward at apex (Figs <xref ref-type="fig" rid="F17">55</xref>, <xref ref-type="fig" rid="F17">57</xref>).</p></tp:treatment-sec><tp:treatment-sec sec-type="Elevation range in China" id="SECID0ED3AI"><title>Elevation range in China.</title><p>Adults were collected at altitudes ranging from 1300 m to 1810 m.</p></tp:treatment-sec><tp:treatment-sec sec-type="Period of activity" id="SECID0EI3AI"><title>Period of activity.</title><p>Adults are flying in July–August.</p></tp:treatment-sec><tp:treatment-sec sec-type="distribution" id="SECID0EN3AI"><title>Distribution.</title><p>Afghanistan, China (Xinjiang), India (north), Kyrgyzstan, Mongolia, Russia, Turkmenistan, Tajikistan, Uzbekistan.</p></tp:treatment-sec><tp:treatment-sec sec-type="remarks" id="SECID0ES3AI"><title>Remarks.</title><p><italic><tp:taxon-name><tp:taxon-name-part taxon-name-part-type="genus" reg="Nephrotoma">Nephrotoma</tp:taxon-name-part> <tp:taxon-name-part taxon-name-part-type="species" reg="ligulata">ligulata</tp:taxon-name-part></tp:taxon-name></italic> is similar to <italic><tp:taxon-name><tp:taxon-name-part taxon-name-part-type="genus" reg="Nephrotoma">N.</tp:taxon-name-part> <tp:taxon-name-part taxon-name-part-type="species" reg="biformis">biformis</tp:taxon-name-part></tp:taxon-name></italic> Alexander, 1935, particularly in that both have a bifurcated sternite 8. However, it can be distinguished by the following features: in <italic><tp:taxon-name><tp:taxon-name-part taxon-name-part-type="genus" reg="Nephrotoma">N.</tp:taxon-name-part> <tp:taxon-name-part taxon-name-part-type="species" reg="ligulata">ligulata</tp:taxon-name-part></tp:taxon-name></italic>, the clasper of the gonostylus has a posterior crest with a triangular projection and sparse setae; tergite 9 posteriorly features a seam at the middle. In <italic><tp:taxon-name><tp:taxon-name-part taxon-name-part-type="genus" reg="Nephrotoma">N.</tp:taxon-name-part> <tp:taxon-name-part taxon-name-part-type="species" reg="biformis">biformis</tp:taxon-name-part></tp:taxon-name></italic>, the clasper of the gonostylus has a smooth posterior crest without any prominent projections and sparse setae; tergite 9 posteriorly features a V-notch at the middle (<xref ref-type="bibr" rid="B5">Alexander 1935b</xref>; <xref ref-type="bibr" rid="B15">Mannheims 1967</xref>; <xref ref-type="bibr" rid="B13">Liu 2011</xref>).</p></tp:treatment-sec><ref-list><ref id="B5"><mixed-citation xmlns:xlink="http://www.w3.org/1999/xlink" xlink:type="simple"><person-group><name name-style="western"><surname>Alexander</surname><given-names>CP</given-names></name></person-group> (<year>1935b</year>) <article-title>New or little-known <tp:taxon-name><tp:taxon-name-part taxon-name-part-type="family">Tipulidae</tp:taxon-name-part></tp:taxon-name> from eastern Asia (<tp:taxon-name><tp:taxon-name-part taxon-name-part-type="order">Diptera</tp:taxon-name-part></tp:taxon-name>). XXV.</article-title><source>Philippine Journal of Science</source><volume>57</volume>(<issue>1</issue>): <fpage>81</fpage>–<lpage>148</lpage>.</mixed-citation></ref><ref id="B15"><mixed-citation xmlns:xlink="http://www.w3.org/1999/xlink" xlink:type="simple"><person-group><name name-style="western"><surname>Mannheims</surname><given-names>B</given-names></name></person-group> (<year>1967</year>) <article-title>Beiträge zur Kenntnis der Fauna Afghanistans. <tp:taxon-name><tp:taxon-name-part taxon-name-part-type="family">Tipulidae</tp:taxon-name-part></tp:taxon-name> and <tp:taxon-name><tp:taxon-name-part taxon-name-part-type="family">Limoniidae</tp:taxon-name-part></tp:taxon-name>, <tp:taxon-name><tp:taxon-name-part taxon-name-part-type="order">Diptera</tp:taxon-name-part></tp:taxon-name>.</article-title><source>Časopis Moravského Musea, Supplement</source><volume>52</volume>: <fpage>177</fpage>–<lpage>182</lpage>.</mixed-citation></ref><ref id="B13"><mixed-citation xmlns:xlink="http://www.w3.org/1999/xlink" xlink:type="simple"><person-group><name name-style="western"><surname>Liu</surname><given-names>QF</given-names></name></person-group> (<year>2011</year>) Systematics of <tp:taxon-name><tp:taxon-name-part taxon-name-part-type="subfamily">Tipulinae</tp:taxon-name-part></tp:taxon-name> from China (<tp:taxon-name><tp:taxon-name-part taxon-name-part-type="order">Diptera</tp:taxon-name-part></tp:taxon-name>: <tp:taxon-name><tp:taxon-name-part taxon-name-part-type="family">Tipulidae</tp:taxon-name-part></tp:taxon-name>). PhD thesis, China Agriculture University, Beijing, China.</mixed-citation></ref></ref-list></tp:taxon-treatment>
