# Supplementary material for: ﻿Two new species and a new record of the genus Nephrotoma Meigen, 1803 (Diptera, Tipulidae) from Northwest China, with a key to species in the region
Source: Zookeys. 2025 Sep 5;1251:173–208. doi: 10.3897/zookeys.1251.144156 (PMC12432523; doi:10.3897/zookeys.1251.144156)
Supplement: XML Treatment for Nephrotoma lunulicornis [file zookeys.1251.144156-treatment5.xml]

<!DOCTYPE tp:taxon-treatment
  PUBLIC "-//TaxonX//DTD Taxonomic Treatment Publishing DTD v0 20100105//EN" "tax-treatment-NSO.dtd">
<tp:taxon-treatment xmlns:tp="http://www.plazi.org/taxpub"><tp:treatment-meta><kwd-group><label>Taxon classification</label><kwd>
                <named-content content-type="kingdom">Animalia</named-content>
              </kwd><kwd>
                <named-content content-type="order">Diptera</named-content>
              </kwd><kwd>
                <named-content content-type="family">Tipulidae</named-content>
              </kwd></kwd-group><mixed-citation publication-type="journal"><person-group><name><surname>Wang</surname><given-names>Xue</given-names></name><name><surname>Ren</surname><given-names>Jinlong</given-names></name><name><surname>Yang</surname><given-names>Ding</given-names></name><name><surname>Chen</surname><given-names>Zhenning</given-names></name></person-group><article-title>﻿Two new species and a new record of the genus <italic><tp:taxon-name><tp:taxon-name-part taxon-name-part-type="genus" reg="Nephrotoma">Nephrotoma</tp:taxon-name-part></tp:taxon-name></italic> Meigen, 1803 (<tp:taxon-name><tp:taxon-name-part taxon-name-part-type="order">Diptera</tp:taxon-name-part></tp:taxon-name>, <tp:taxon-name><tp:taxon-name-part taxon-name-part-type="family">Tipulidae</tp:taxon-name-part></tp:taxon-name>) from Northwest China, with a key to species in the region</article-title><source>Zookeys</source><day>05</day><month>09</month><year>2025</year><volume>1251</volume><fpage>173</fpage><lpage>208</lpage><pub-id pub-id-type="doi">10.3897/zookeys.1251.144156</pub-id></mixed-citation></tp:treatment-meta><tp:nomenclature><label>﻿</label><tp:taxon-name><object-id xmlns:xlink="http://www.w3.org/1999/xlink" content-type="arpha" xlink:type="simple">2CBB1C86-1FA2-538A-9AC0-DB02122F6F34</object-id>
              <tp:taxon-name-part taxon-name-part-type="genus" reg="Nephrotoma">Nephrotoma</tp:taxon-name-part>
              <tp:taxon-name-part taxon-name-part-type="species" reg="lunulicornis">lunulicornis</tp:taxon-name-part>
            </tp:taxon-name><tp:taxon-authority>(Schummel, 1833)</tp:taxon-authority><xref ref-type="fig" rid="F18">Figs 58–60</xref><xref ref-type="fig" rid="F19">, 61–65</xref><xref ref-type="fig" rid="F20">, 66–68</xref><tp:nomenclature-citation-list><tp:nomenclature-citation><tp:taxon-name>
                  <tp:taxon-name-part taxon-name-part-type="genus" reg="Tipula">Tipula</tp:taxon-name-part> <tp:taxon-name-part taxon-name-part-type="species" reg="lunulicornis">lunulicornis</tp:taxon-name-part></tp:taxon-name><comment>Schummel, 1833: 107.</comment></tp:nomenclature-citation><tp:nomenclature-citation><tp:taxon-name>
                  <tp:taxon-name-part taxon-name-part-type="genus" reg="Tipula">Tipula</tp:taxon-name-part> <tp:taxon-name-part taxon-name-part-type="species" reg="picta">picta</tp:taxon-name-part></tp:taxon-name><comment>Meigen, 1838: 35 (synonymy).</comment></tp:nomenclature-citation></tp:nomenclature-citation-list></tp:nomenclature><tp:treatment-sec sec-type="material" id="SECID0E1ABI"><title>Material examined.</title><p>China – Qinghai Prov. • 5 ♂♂; Menyuan, Sanchakou; 2709 m a.s.l.; <named-content xmlns:xlink="http://www.w3.org/1999/xlink" content-type="dwc:verbatimCoordinates" xlink:type="simple"><named-content content-type="geo-json" specific-use="{&#34;type&#34;:&#34;Point&#34;,&#34;coordinates&#34;:[102.188000,37.278000]}" id="NCID0EDBBI" xlink:type="simple">37.2780°N, 102.1880°E</named-content></named-content>; 21 Jul. 2023; X. Wang leg.; <named-content xmlns:xlink="http://www.w3.org/1999/xlink" content-type="dwc:institutional_code" xlink:title="Xinjiang Agricultural University" xlink:href="http://grbio.org/institution/xinjiang-agricultural-university" xlink:type="simple">XJAU</named-content> TN2309210 to TN2309214.</p></tp:treatment-sec><tp:treatment-sec sec-type="diagnosis" id="SECID0EMBBI"><title>Diagnosis.</title><p>Body yellow. Occipital marking spine shaped. Vertex with a dark-brown round spot. Vein <italic>R4+5</italic> and crossvein r-m with dark-brown cloud-shaped shadow. Abdominal tergites with one interrupted longitudinal median stripe. Tergite 9 posteriorly with two projections; outer projection finger-shaped and covered with short, tiny black spines. Sternite 8 posteriorly with setae and a deep V-notch. Sternite 9 with a horned appendage directed ventrally in lateral view. Clasper of gonostylus with dorsal crest with margin forming flattened projection.</p></tp:treatment-sec><tp:treatment-sec sec-type="redescription" id="SECID0EUBBI"><title>Redescription.</title><p><bold>Male.</bold> Body length 12.5–14.6 mm, wing length 13.6–15.2 mm, antenna length 4.7–5.4 mm (<italic>N</italic> = 5). Present description based on specimens preserved in alcohol.</p><p><bold><italic>Head</italic></bold> (Figs <xref ref-type="fig" rid="F18">58</xref>, <xref ref-type="fig" rid="F18">59</xref>). Mostly yellow. Occipital marking spine-shaped, with a small, round, brown spot anteriorly and an oval, brown patch posteriorly. Nasus dark yellow. Rostrum dark yellow. Head with black setae. Antenna 13-segmented, reaching the base of abdomen when bent backward; scape yellow except pale brown apex, pedicel and flagellum light brown. Verticils about the same length as the corresponding segments. Base of flagellar segments broader with the distal end also widened ventrally. Terminal segment of flagellum round. Palpi brownish, terminal segment pale, darkened at base.</p><fig id="F18" position="float" orientation="portrait"><object-id xmlns:xlink="http://www.w3.org/1999/xlink" content-type="doi" xlink:type="simple">10.3897/zookeys.1251.144156.figures58-60</object-id><object-id xmlns:xlink="http://www.w3.org/1999/xlink" content-type="arpha" xlink:type="simple">C20446DF-71DF-5873-AE0C-047415F59FA5</object-id><label>Figures 58–60.</label><caption><p><italic><tp:taxon-name><tp:taxon-name-part taxon-name-part-type="genus" reg="Nephrotoma">Nephrotoma</tp:taxon-name-part> <tp:taxon-name-part taxon-name-part-type="species" reg="lunulicornis">lunulicornis</tp:taxon-name-part></tp:taxon-name></italic>, male. 58. Male habitus, lateral view; 59. Head and thorax, dorsal view; 60. Right wing. Scale bars: 1.0 mm.</p></caption><graphic xmlns:xlink="http://www.w3.org/1999/xlink" xlink:href="zookeys-1251-173_article-144156__-g018.jpg" position="float" orientation="portrait" xlink:type="simple" id="oo_1410221.jpg"><uri content-type="original_file" xlink:type="simple">https://binary.pensoft.net/fig/1410221</uri></graphic></fig><p><bold><italic>Thorax</italic></bold> (Figs <xref ref-type="fig" rid="F18">58</xref>, <xref ref-type="fig" rid="F18">59</xref>). Mostly yellow. Pronotum yellow, brown posterior margin. Prescutum and presutural scutum with three longitudinal dark-brown stripes; lateral stripe apically straight. Postsutural scutum yellow in the middle, each lobe with two large black spots. Scutellum yellow, with brown line. Mediotergite with brown median stripe. Pleura light yellow. Legs yellow. Coxae yellow, variegated with brown spots at the base. Apices of tibiae and femora pale brown, tarsal segments dark brown. Wing pale brown with a distinct dark-brown pterostigma and macrotrichiae; dark-brown cloud-shaped shadow at vein <italic>R4+5</italic> and crossvein r-m; cell m1 mostly sessile (Fig. <xref ref-type="fig" rid="F18">60</xref>). Halter with stem brown; knob pale yellow with a dark-brown margin (Fig. <xref ref-type="fig" rid="F18">58</xref>).</p><p><bold><italic>Abdomen</italic></bold> (Fig. <xref ref-type="fig" rid="F18">58</xref>). Mainly yellow. Abdominal tergites with three dark-brown longitudinal stripes; the median stripe broader than the lateral stripes. Abdominal sternites with interrupted longitudinal stripe. Abdominal segments 8 and 9 black.</p><p><bold><italic>Hypopygium</italic></bold> (Figs <xref ref-type="fig" rid="F19">61–65</xref>). Tergite 9 posteriorly strongly sclerotized with four projections: median projections broad, covered with short, tiny black spines, separated by narrow incision; lateral projections in the shape of finger-shaped, outwardly curved horns (Fig. <xref ref-type="fig" rid="F19">63</xref>). Sternite 8 posteriorly with setae on each side and a deep V-notch at the middle (Fig. <xref ref-type="fig" rid="F19">62</xref>). Sternite 9 with a horned appendage directed ventrally in lateral view (Fig. <xref ref-type="fig" rid="F19">62</xref>). Gonocoxite separated from sternite 9, having shape of nearly narrow rectangular (Fig. <xref ref-type="fig" rid="F19">61</xref>). Clasper of gonostylus with a large concavity at the base; beak long and acute; dorsal crest with margin forming flattened projection, posterior margin densely covered with golden bristles; lower beak with horned protuberance; the margin extending from the beak to the lower beak, strongly sclerotized (Fig. <xref ref-type="fig" rid="F19">64</xref>). Lobe of gonostylus broadened at basal half, apical half narrowed (Figs <xref ref-type="fig" rid="F19">61</xref>, <xref ref-type="fig" rid="F19">65</xref>). Semen pump dark yellow (Figs <xref ref-type="fig" rid="F20">66–68</xref>). Posterior immovable apodeme directed backward, tip inward. Compressor apodeme flattened, fan-shaped, forming a 40° angle with the posterior immovable apodeme, with deep median incision. Anterior immovable apodeme fan-shaped, broader than the compressor apodeme.</p><fig id="F19" position="float" orientation="portrait"><object-id xmlns:xlink="http://www.w3.org/1999/xlink" content-type="doi" xlink:type="simple">10.3897/zookeys.1251.144156.figures61-65</object-id><object-id xmlns:xlink="http://www.w3.org/1999/xlink" content-type="arpha" xlink:type="simple">844D520A-5189-5E93-B502-2D2FD343F871</object-id><label>Figures 61–65.</label><caption><p>Male terminalia of <italic><tp:taxon-name><tp:taxon-name-part taxon-name-part-type="genus" reg="Nephrotoma">Nephrotoma</tp:taxon-name-part> <tp:taxon-name-part taxon-name-part-type="species" reg="lunulicornis">lunulicornis</tp:taxon-name-part></tp:taxon-name></italic>. 61. Hypopygium, lateral view; 62. Hypopygium, ventral view; 63. Tergite 9, dorsal view; 64. Clasper of gonostylus, lateral view; 65. Lobe of gonostylus, lateral view. Scale bars: 0.5 mm (61–63); 0.1 mm (64, 65).</p></caption><graphic xmlns:xlink="http://www.w3.org/1999/xlink" xlink:href="zookeys-1251-173_article-144156__-g019.jpg" position="float" orientation="portrait" xlink:type="simple" id="oo_1410222.jpg"><uri content-type="original_file" xlink:type="simple">https://binary.pensoft.net/fig/1410222</uri></graphic></fig><fig id="F20" position="float" orientation="portrait"><object-id xmlns:xlink="http://www.w3.org/1999/xlink" content-type="doi" xlink:type="simple">10.3897/zookeys.1251.144156.figures66-68</object-id><object-id xmlns:xlink="http://www.w3.org/1999/xlink" content-type="arpha" xlink:type="simple">A830A1C8-8184-5E7E-BF02-3C3A4496D8C1</object-id><label>Figures 66–68.</label><caption><p>Semen pump of <italic><tp:taxon-name><tp:taxon-name-part taxon-name-part-type="genus" reg="Nephrotoma">Nephrotoma</tp:taxon-name-part> <tp:taxon-name-part taxon-name-part-type="species" reg="lunulicornis">lunulicornis</tp:taxon-name-part></tp:taxon-name></italic>. 66. Dorsal view; 67. Ventral view; 68. Lateral view. Scale bars: 0.1 mm.</p></caption><graphic xmlns:xlink="http://www.w3.org/1999/xlink" xlink:href="zookeys-1251-173_article-144156__-g020.jpg" position="float" orientation="portrait" xlink:type="simple" id="oo_1410223.jpg"><uri content-type="original_file" xlink:type="simple">https://binary.pensoft.net/fig/1410223</uri></graphic></fig><p><bold>Female.</bold> Unknown.</p></tp:treatment-sec><tp:treatment-sec sec-type="Elevation range in China" id="SECID0EIHBI"><title>Elevation range in China.</title><p>Adults were collected at altitudes of 2700 m.</p></tp:treatment-sec><tp:treatment-sec sec-type="Period of activity" id="SECID0ENHBI"><title>Period of activity.</title><p>Adults were collected only in late July.</p></tp:treatment-sec><tp:treatment-sec sec-type="distribution" id="SECID0ESHBI"><title>Distribution.</title><p>Andorra, Austria, Belarus, Belgium, Bosnia-Herzegovina, Bulgaria, China (Qinghai: Menyuan; Fig. <xref ref-type="fig" rid="F1">1</xref>), Croatia, Czech Republic, Denmark, Estonia, Finland, France, Germany, Great Britain, Hungary, Ireland, Italy (north), Latvia, Liechtenstein, Lithuania, Luxembourg, Montenegro, Netherlands, North Macedonia, Norway, Poland, Romania, Serbia, Slovakia, Slovenia, Sweden (south), Switzerland, Ukraine; Russia, Kazakhstan (east); Mongolia.</p></tp:treatment-sec><tp:treatment-sec sec-type="remarks" id="SECID0E3HBI"><title>Remarks.</title><p>This is the first report of this species from China. <italic><tp:taxon-name><tp:taxon-name-part taxon-name-part-type="genus" reg="Nephrotoma">Nephrotoma</tp:taxon-name-part> <tp:taxon-name-part taxon-name-part-type="species" reg="lunulicornis">lunulicornis</tp:taxon-name-part></tp:taxon-name></italic> is similar to <italic><tp:taxon-name><tp:taxon-name-part taxon-name-part-type="genus" reg="Nephrotoma">N.</tp:taxon-name-part> <tp:taxon-name-part taxon-name-part-type="species" reg="laticrista">laticrista</tp:taxon-name-part></tp:taxon-name></italic> Alexander, 1925 based on the shape of tergite 9, sternite 8, and the lobe of the gonostylus. However, it can be distinguished by the following features: in <italic><tp:taxon-name><tp:taxon-name-part taxon-name-part-type="genus" reg="Nephrotoma">N.</tp:taxon-name-part> <tp:taxon-name-part taxon-name-part-type="species" reg="lunulicornis">lunulicornis</tp:taxon-name-part></tp:taxon-name></italic>, sternite 9 has a sharp, horned appendage directed ventrally in lateral view; the clasper of gonostylus has a smooth, prominent dorsal crest and densely covered with golden bristles. In <italic><tp:taxon-name><tp:taxon-name-part taxon-name-part-type="genus" reg="Nephrotoma">N.</tp:taxon-name-part> <tp:taxon-name-part taxon-name-part-type="species" reg="laticrista">laticrista</tp:taxon-name-part></tp:taxon-name></italic>, sternite 9 has a blunt, rounded horned appendage directed ventrally in lateral view; the clasper of gonostylus has a dorsal crest with a prominent projection that includes an indentation or depression (<xref ref-type="bibr" rid="B30">Tangelder 1984</xref>).</p></tp:treatment-sec><tp:treatment-sec><!--Section generated to contain objects referenced in tp:taxon-treatment.--><fig id="F1" position="float" orientation="portrait"><object-id xmlns:xlink="http://www.w3.org/1999/xlink" content-type="doi" xlink:type="simple">10.3897/zookeys.1251.144156.figure1</object-id><object-id xmlns:xlink="http://www.w3.org/1999/xlink" content-type="arpha" xlink:type="simple">4DEFC04F-6C3F-5412-B5C4-B95D4839538B</object-id><label>Figure 1.</label><caption><p>Distribution map showing collection sites of new <italic><tp:taxon-name><tp:taxon-name-part taxon-name-part-type="genus" reg="Nephrotoma">Nephrotoma</tp:taxon-name-part></tp:taxon-name></italic> species and new record in China. Purple area indicates Xinjiang; cyan area indicate Qinghai; star indicates <italic><tp:taxon-name><tp:taxon-name-part taxon-name-part-type="genus" reg="Nephrotoma">N.</tp:taxon-name-part> <tp:taxon-name-part taxon-name-part-type="species" reg="palacea">palacea</tp:taxon-name-part></tp:taxon-name></italic> sp. nov.; hexagon indicates <italic><tp:taxon-name><tp:taxon-name-part taxon-name-part-type="genus" reg="Nephrotoma">N.</tp:taxon-name-part> <tp:taxon-name-part taxon-name-part-type="species" reg="lunulicornis">lunulicornis</tp:taxon-name-part></tp:taxon-name></italic> (Schummel, 1833); circle indicates <italic><tp:taxon-name><tp:taxon-name-part taxon-name-part-type="genus" reg="Nephrotoma">N.</tp:taxon-name-part> <tp:taxon-name-part taxon-name-part-type="species" reg="furvligulata">furvligulata</tp:taxon-name-part></tp:taxon-name></italic> sp. nov.</p></caption><graphic xmlns:xlink="http://www.w3.org/1999/xlink" xlink:href="zookeys-1251-173_article-144156__-g001.jpg" position="float" orientation="portrait" xlink:type="simple" id="oo_1410204.jpg"><uri content-type="original_file" xlink:type="simple">https://binary.pensoft.net/fig/1410204</uri></graphic></fig></tp:treatment-sec><ref-list><ref id="B30"><mixed-citation xmlns:xlink="http://www.w3.org/1999/xlink" xlink:type="simple"><person-group><name name-style="western"><surname>Tangelder</surname><given-names>IRM</given-names></name></person-group> (<year>1984</year>) <article-title>The species of the <italic><tp:taxon-name><tp:taxon-name-part taxon-name-part-type="genus">Nephrotoma</tp:taxon-name-part></tp:taxon-name></italic> dorsalis-group in the Palaearctic (<tp:taxon-name><tp:taxon-name-part taxon-name-part-type="order">Diptera</tp:taxon-name-part></tp:taxon-name>, <tp:taxon-name><tp:taxon-name-part taxon-name-part-type="family">Tipulidae</tp:taxon-name-part></tp:taxon-name>).</article-title><source>Beaufortia</source><volume>34</volume>: <fpage>15</fpage>–<lpage>92</lpage>.</mixed-citation></ref></ref-list></tp:taxon-treatment>
