# Supplementary material for: ﻿Two new species and a new record of the genus Nephrotoma Meigen, 1803 (Diptera, Tipulidae) from Northwest China, with a key to species in the region
Source: Zookeys. 2025 Sep 5;1251:173–208. doi: 10.3897/zookeys.1251.144156 (PMC12432523; doi:10.3897/zookeys.1251.144156)
Supplement: XML Treatment for Nephrotoma palacea [file zookeys.1251.144156-treatment6.xml]

<!DOCTYPE tp:taxon-treatment
  PUBLIC "-//TaxonX//DTD Taxonomic Treatment Publishing DTD v0 20100105//EN" "tax-treatment-NSO.dtd">
<tp:taxon-treatment xmlns:tp="http://www.plazi.org/taxpub"><tp:treatment-meta><kwd-group><label>Taxon classification</label><kwd>
                <named-content content-type="kingdom">Animalia</named-content>
              </kwd><kwd>
                <named-content content-type="order">Diptera</named-content>
              </kwd><kwd>
                <named-content content-type="family">Tipulidae</named-content>
              </kwd></kwd-group><mixed-citation publication-type="journal"><person-group><name><surname>Wang</surname><given-names>Xue</given-names></name><name><surname>Ren</surname><given-names>Jinlong</given-names></name><name><surname>Yang</surname><given-names>Ding</given-names></name><name><surname>Chen</surname><given-names>Zhenning</given-names></name></person-group><article-title>﻿Two new species and a new record of the genus <italic><tp:taxon-name><tp:taxon-name-part taxon-name-part-type="genus" reg="Nephrotoma">Nephrotoma</tp:taxon-name-part></tp:taxon-name></italic> Meigen, 1803 (<tp:taxon-name><tp:taxon-name-part taxon-name-part-type="order">Diptera</tp:taxon-name-part></tp:taxon-name>, <tp:taxon-name><tp:taxon-name-part taxon-name-part-type="family">Tipulidae</tp:taxon-name-part></tp:taxon-name>) from Northwest China, with a key to species in the region</article-title><source>Zookeys</source><day>05</day><month>09</month><year>2025</year><volume>1251</volume><fpage>173</fpage><lpage>208</lpage><pub-id pub-id-type="doi">10.3897/zookeys.1251.144156</pub-id></mixed-citation></tp:treatment-meta><tp:nomenclature><label>﻿</label><tp:taxon-name><object-id xmlns:xlink="http://www.w3.org/1999/xlink" content-type="arpha" xlink:type="simple">57F41812-3A7D-5D1D-9C53-B6089C207843</object-id>
              <tp:taxon-name-part taxon-name-part-type="genus" reg="Nephrotoma">Nephrotoma</tp:taxon-name-part>
              <tp:taxon-name-part taxon-name-part-type="species" reg="palacea">palacea</tp:taxon-name-part>
              <object-id xmlns:xlink="http://www.w3.org/1999/xlink" content-type="zoobank" xlink:type="simple">https://zoobank.org/BA7CB6ED-32A3-44B0-BEC4-FB59FDE47885</object-id>
            </tp:taxon-name><tp:taxon-status xmlns:xlink="http://www.w3.org/1999/xlink" xlink:type="simple">sp. nov.</tp:taxon-status><xref ref-type="fig" rid="F21">Figs 69–71</xref><xref ref-type="fig" rid="F22">, 72–76</xref><xref ref-type="fig" rid="F23">, 77–79</xref></tp:nomenclature><tp:treatment-sec sec-type="type material" id="SECID0EHLBI"><title>Type material.</title><p><bold><italic>Holotype</italic>.</bold> China – Xinjiang U.A.R. • ♂; Qinghe; Huahaizi; 2625 m a.s.l.; <named-content xmlns:xlink="http://www.w3.org/1999/xlink" content-type="dwc:verbatimCoordinates" xlink:type="simple"><named-content content-type="geo-json" specific-use="{&#34;type&#34;:&#34;Point&#34;,&#34;coordinates&#34;:[90.520000,46.480000]}" id="NCID0EVLBI" xlink:type="simple">46.4800°N, 90.5200°E</named-content></named-content>; 14 Jul. 2016; J.L. Ren leg.; <named-content xmlns:xlink="http://www.w3.org/1999/xlink" content-type="dwc:institutional_code" xlink:title="Entomological Museum of China Agricultural University" xlink:href="http://grbio.org/institution/china-agricultural-university" xlink:type="simple">CAU</named-content> TN2306185.</p><p><bold><italic>Paratypes</italic>.</bold> China – Xinjiang U.A.R. • 5 ♂♂; same data as for holotype; <named-content xmlns:xlink="http://www.w3.org/1999/xlink" content-type="dwc:institutional_code" xlink:title="Entomological Museum of China Agricultural University" xlink:href="http://grbio.org/institution/china-agricultural-university" xlink:type="simple">CAU</named-content> TN2306186 to TN2306190.</p></tp:treatment-sec><tp:treatment-sec sec-type="diagnosis" id="SECID0EJMBI"><title>Diagnosis.</title><p>Body black. Vertex with a tubercle, a dark-yellow spot at the posterior-lateral margin. Antenna reaching the base of wing when bent backward. Wing with brown shadow at vein <italic>R4+5</italic> and crossvein r-m; cell m1 mostly sessile in most specimens. Tergite 9 posteriorly with horned projections, covered with black spines. Sternite 8 posteriorly with a horned, hairy, and sclerotized appendage that directed ventrally in lateral view. Clasper of gonostylus with long, straight, and obtuse beak; lower beak with spade-shaped protuberance; one U-notch between the beak and lower beak.</p></tp:treatment-sec><tp:treatment-sec sec-type="description" id="SECID0ERMBI"><title>Description.</title><p><bold>Male.</bold> Body length 9.7–11.6 mm, wing length 9.6–11.7 mm, antenna length 3.3–3.6 mm (<italic>N</italic> = 6).</p><p><bold><italic>Head</italic></bold> (Figs <xref ref-type="fig" rid="F21">69</xref>, <xref ref-type="fig" rid="F21">70</xref>). Mostly black, vertex with a tubercle, a dark-yellow spot at the posterior-lateral margin of a tubercle. Nasus obvious. Occiput postero-laterally with grey setae. Head with black setae. Antenna 13-segmented, reaching the base of wing when bent backward; scape short, dark brown, with apical third black, pedicel and flagellar segments black; flagellar segments except of the first one, enlarged at base. Length of verticils reaching almost 3/5 length of the corresponding segment. Terminal segment of flagellum round. Palpi black, terminal segment pale, darkened at base.</p><fig id="F21" position="float" orientation="portrait"><object-id xmlns:xlink="http://www.w3.org/1999/xlink" content-type="doi" xlink:type="simple">10.3897/zookeys.1251.144156.figures69-71</object-id><object-id xmlns:xlink="http://www.w3.org/1999/xlink" content-type="arpha" xlink:type="simple">548F4F49-327F-5AD4-B4AA-C4039B43F0A3</object-id><label>Figures 69–71.</label><caption><p><italic><tp:taxon-name><tp:taxon-name-part taxon-name-part-type="genus" reg="Nephrotoma">Nephrotoma</tp:taxon-name-part> <tp:taxon-name-part taxon-name-part-type="species" reg="palacea">palacea</tp:taxon-name-part></tp:taxon-name></italic> sp. nov., male. 69. Male habitus, lateral view; 70. Head and thorax, dorsal view; 71. Right wing. Scale bars: 1.0 mm.</p></caption><graphic xmlns:xlink="http://www.w3.org/1999/xlink" xlink:href="zookeys-1251-173_article-144156__-g021.jpg" position="float" orientation="portrait" xlink:type="simple" id="oo_1410224.jpg"><uri content-type="original_file" xlink:type="simple">https://binary.pensoft.net/fig/1410224</uri></graphic></fig><p><bold><italic>Thorax</italic></bold> (Figs <xref ref-type="fig" rid="F21">69</xref>, <xref ref-type="fig" rid="F21">70</xref>). Entirely black. Legs black. Coxae black. Middle portions of tibiae and femora dark brown, tarsal segments black. Wing dark brown, with a distinct dark-brown pterostigma and macrotrichiae; brown shadow at vein <italic>R4+5</italic> and crossvein r-m; cell m1 mostly sessile, some specimens petiolate (Fig. <xref ref-type="fig" rid="F21">71</xref>). Halter with stem black; knob grey variegated with a brown spot (Fig. <xref ref-type="fig" rid="F21">69</xref>).</p><p><bold><italic>Abdomen</italic></bold> (Fig. <xref ref-type="fig" rid="F21">69</xref>). Entirely black.</p><p><bold><italic>Hypopygium</italic></bold> (Figs <xref ref-type="fig" rid="F22">72–76</xref>). Tergite 9 posteriorly with horned projections, covered with black spines and separated by broad median V-shaped notch. Median region with a brown crescent membrane (Fig. <xref ref-type="fig" rid="F22">74</xref>). Sternite 8 posteriorly covered densely with setae, sunken at the middle in ventral view, and with a horned, hairy, and sclerotized appendage that directed ventrally in lateral view (Figs <xref ref-type="fig" rid="F22">72</xref>, <xref ref-type="fig" rid="F22">75</xref>). Sternite 9 posteriorly with sparse setae (Fig. <xref ref-type="fig" rid="F22">75</xref>). Gonocoxite separated from sternite 9, apically bearing a gradually tapering narrowness (Fig. <xref ref-type="fig" rid="F22">72</xref>). Lobe of gonostylus broadens from base to middle, tapers to apex (Figs <xref ref-type="fig" rid="F22">72</xref>, <xref ref-type="fig" rid="F22">76</xref>). Clasper of gonostylus with a large concavity at the middle; beak long, straight, and obtuse; dorsal crest posteriorly with strongly sclerotized projection and sparse setae; outer basal lobe in the shape of oval process, sclerotized margin, sparsely covered with setae; lower beak with spade-shaped protuberance; the margin extending from the beak to the lower beak, strongly sclerotized.</p><fig id="F22" position="float" orientation="portrait"><object-id xmlns:xlink="http://www.w3.org/1999/xlink" content-type="doi" xlink:type="simple">10.3897/zookeys.1251.144156.figures72-76</object-id><object-id xmlns:xlink="http://www.w3.org/1999/xlink" content-type="arpha" xlink:type="simple">2D027B5D-4DD1-5081-81A3-A7834C2B1BFE</object-id><label>Figures 72–76.</label><caption><p><italic><tp:taxon-name><tp:taxon-name-part taxon-name-part-type="genus" reg="Nephrotoma">Nephrotoma</tp:taxon-name-part> <tp:taxon-name-part taxon-name-part-type="species" reg="palacea">palacea</tp:taxon-name-part></tp:taxon-name></italic> sp. nov., male. 72. Hypopygium, lateral view; 73. Clasper of gonostylus, lateral view; 74. Tergite 9, dorsal view; 75. Hypopygium, ventral view; 76. Lobe of gonostylus, lateral view. Scale bars: 0.5 mm (72, 74, 75); 0.1 mm (73, 76).</p></caption><graphic xmlns:xlink="http://www.w3.org/1999/xlink" xlink:href="zookeys-1251-173_article-144156__-g022.jpg" position="float" orientation="portrait" xlink:type="simple" id="oo_1410225.jpg"><uri content-type="original_file" xlink:type="simple">https://binary.pensoft.net/fig/1410225</uri></graphic></fig><p>Semen pump dark brown (Figs <xref ref-type="fig" rid="F23">77–79</xref>). Posterior immovable apodeme short, rod-like, directed backward, tip inward. Compressor apodeme flattened, apically with U-shaped incision forming two, distally darkened lobes. Anterior immovable apodeme with a strongly sclerotized margin, nearly triangular.</p><fig id="F23" position="float" orientation="portrait"><object-id xmlns:xlink="http://www.w3.org/1999/xlink" content-type="doi" xlink:type="simple">10.3897/zookeys.1251.144156.figures77-79</object-id><object-id xmlns:xlink="http://www.w3.org/1999/xlink" content-type="arpha" xlink:type="simple">4EC44DCB-05EB-5BF9-B1E7-1B8148E9AAD4</object-id><label>Figures 77–79.</label><caption><p>Semen pump of <italic><tp:taxon-name><tp:taxon-name-part taxon-name-part-type="genus" reg="Nephrotoma">Nephrotoma</tp:taxon-name-part> <tp:taxon-name-part taxon-name-part-type="species" reg="palacea">palacea</tp:taxon-name-part></tp:taxon-name></italic> sp. nov. 77. Dorsal view; 78. Ventral view; 79. Lateral view. Scale bars: 0.1 mm.</p></caption><graphic xmlns:xlink="http://www.w3.org/1999/xlink" xlink:href="zookeys-1251-173_article-144156__-g023.jpg" position="float" orientation="portrait" xlink:type="simple" id="oo_1410226.jpg"><uri content-type="original_file" xlink:type="simple">https://binary.pensoft.net/fig/1410226</uri></graphic></fig><p><bold>Female.</bold> Unknown.</p></tp:treatment-sec><tp:treatment-sec sec-type="Elevation range in China" id="SECID0EHSBI"><title>Elevation range in China.</title><p>Adults were collected at altitudes of 2625 m.</p></tp:treatment-sec><tp:treatment-sec sec-type="Period of activity" id="SECID0EMSBI"><title>Period of activity.</title><p>Adults were collected only in mid-July.</p></tp:treatment-sec><tp:treatment-sec sec-type="distribution" id="SECID0ERSBI"><title>Distribution.</title><p>China, Xinjiang (Fig. <xref ref-type="fig" rid="F1">1</xref>).</p></tp:treatment-sec><tp:treatment-sec sec-type="etymology" id="SECID0E2SBI"><title>Etymology.</title><p>The specific name (from Latin <italic>palaceus</italic>; adj., meaning “spade-shaped”) refers to spade-shaped protuberance at the lower beak of the clasper of gonostylus.</p></tp:treatment-sec><tp:treatment-sec sec-type="remarks" id="SECID0EDTBI"><title>Remarks.</title><p><italic><tp:taxon-name><tp:taxon-name-part taxon-name-part-type="genus" reg="Nephrotoma">Nephrotoma</tp:taxon-name-part> <tp:taxon-name-part taxon-name-part-type="species" reg="palacea">palacea</tp:taxon-name-part></tp:taxon-name></italic> sp. nov. is similar to <italic><tp:taxon-name><tp:taxon-name-part taxon-name-part-type="genus" reg="Nephrotoma">N.</tp:taxon-name-part> <tp:taxon-name-part taxon-name-part-type="species" reg="erebus">erebus</tp:taxon-name-part></tp:taxon-name></italic> Alexander, 1922, in habitus and based on the shape of sternite 8 and lobe of gonostylus. However, it can be distinguished by the following features: in <italic><tp:taxon-name><tp:taxon-name-part taxon-name-part-type="genus" reg="Nephrotoma">N.</tp:taxon-name-part> <tp:taxon-name-part taxon-name-part-type="species" reg="palacea">palacea</tp:taxon-name-part></tp:taxon-name></italic>, the projections of tergite 9 are entirely covered with spines; the lower beak of the clasper of the gonostylus has a spade-shaped protuberance and is strongly sclerotized. In <italic><tp:taxon-name><tp:taxon-name-part taxon-name-part-type="genus" reg="Nephrotoma">N.</tp:taxon-name-part> <tp:taxon-name-part taxon-name-part-type="species" reg="erebus">erebus</tp:taxon-name-part></tp:taxon-name></italic>, the projections of tergite 9 are covered with spines only at the apices; the lower beak of the clasper of the gonostylus has a lamellate protuberance and is strongly sclerotized only along the margin (<xref ref-type="bibr" rid="B26">Savchenko 1957</xref>, <xref ref-type="bibr" rid="B28">1973</xref>). Additionally, discrepancies were found between Alexander’s original description and the characteristics of the type specimen. For example, the feature mentioned in the original text, “the yellow margin on sternites 4–6” (<xref ref-type="bibr" rid="B1">Alexander 1922</xref>), was not observed in the type specimen.</p></tp:treatment-sec><tp:treatment-sec><!--Section generated to contain objects referenced in tp:taxon-treatment.--><fig id="F1" position="float" orientation="portrait"><object-id xmlns:xlink="http://www.w3.org/1999/xlink" content-type="doi" xlink:type="simple">10.3897/zookeys.1251.144156.figure1</object-id><object-id xmlns:xlink="http://www.w3.org/1999/xlink" content-type="arpha" xlink:type="simple">4DEFC04F-6C3F-5412-B5C4-B95D4839538B</object-id><label>Figure 1.</label><caption><p>Distribution map showing collection sites of new <italic><tp:taxon-name><tp:taxon-name-part taxon-name-part-type="genus" reg="Nephrotoma">Nephrotoma</tp:taxon-name-part></tp:taxon-name></italic> species and new record in China. Purple area indicates Xinjiang; cyan area indicate Qinghai; star indicates <italic><tp:taxon-name><tp:taxon-name-part taxon-name-part-type="genus" reg="Nephrotoma">N.</tp:taxon-name-part> <tp:taxon-name-part taxon-name-part-type="species" reg="palacea">palacea</tp:taxon-name-part></tp:taxon-name></italic> sp. nov.; hexagon indicates <italic><tp:taxon-name><tp:taxon-name-part taxon-name-part-type="genus" reg="Nephrotoma">N.</tp:taxon-name-part> <tp:taxon-name-part taxon-name-part-type="species" reg="lunulicornis">lunulicornis</tp:taxon-name-part></tp:taxon-name></italic> (Schummel, 1833); circle indicates <italic><tp:taxon-name><tp:taxon-name-part taxon-name-part-type="genus" reg="Nephrotoma">N.</tp:taxon-name-part> <tp:taxon-name-part taxon-name-part-type="species" reg="furvligulata">furvligulata</tp:taxon-name-part></tp:taxon-name></italic> sp. nov.</p></caption><graphic xmlns:xlink="http://www.w3.org/1999/xlink" xlink:href="zookeys-1251-173_article-144156__-g001.jpg" position="float" orientation="portrait" xlink:type="simple" id="oo_1410204.jpg"><uri content-type="original_file" xlink:type="simple">https://binary.pensoft.net/fig/1410204</uri></graphic></fig></tp:treatment-sec><ref-list><ref id="B26"><mixed-citation xmlns:xlink="http://www.w3.org/1999/xlink" xlink:type="simple"><person-group><name name-style="western"><surname>Savchenko</surname><given-names>EN</given-names></name></person-group> (<year>1957</year>) <article-title>New palaearctic <tp:taxon-name><tp:taxon-name-part taxon-name-part-type="genus">Pales</tp:taxon-name-part></tp:taxon-name> Mg. (<tp:taxon-name><tp:taxon-name-part taxon-name-part-type="order">Diptera</tp:taxon-name-part></tp:taxon-name>, <tp:taxon-name><tp:taxon-name-part taxon-name-part-type="family">Tipulidae</tp:taxon-name-part></tp:taxon-name>).</article-title><source>Entomologicheskoe Obozrenie</source><volume>36</volume>: <fpage>211</fpage>–<lpage>223</lpage>.</mixed-citation></ref><ref id="B28"><mixed-citation xmlns:xlink="http://www.w3.org/1999/xlink" xlink:type="simple"><person-group><name name-style="western"><surname>Savchenko</surname><given-names>EN</given-names></name></person-group> (<year>1973</year>) <article-title>Crane-flies (Fam. <tp:taxon-name><tp:taxon-name-part taxon-name-part-type="family">Tipulidae</tp:taxon-name-part></tp:taxon-name>), Subfam. <tp:taxon-name><tp:taxon-name-part taxon-name-part-type="subfamily">Tipulinae</tp:taxon-name-part></tp:taxon-name> and <tp:taxon-name><tp:taxon-name-part taxon-name-part-type="subfamily">Flabelliferinae</tp:taxon-name-part></tp:taxon-name>. Fauna USSR, N.S. 105.</article-title><source><tp:taxon-name><tp:taxon-name-part taxon-name-part-type="class">Insecta</tp:taxon-name-part></tp:taxon-name><tp:taxon-name><tp:taxon-name-part taxon-name-part-type="order">Diptera</tp:taxon-name-part></tp:taxon-name></source><volume>2</volume>(<issue>5</issue>): <fpage>1</fpage>–<lpage>282</lpage>.</mixed-citation></ref><ref id="B1"><mixed-citation xmlns:xlink="http://www.w3.org/1999/xlink" xlink:type="simple"><person-group><name name-style="western"><surname>Alexander</surname><given-names>CP</given-names></name></person-group> (<year>1922</year>) <article-title>Undescribed crane-flies in the Paris museum (<tp:taxon-name><tp:taxon-name-part taxon-name-part-type="family">Tipulidae</tp:taxon-name-part></tp:taxon-name>, <tp:taxon-name><tp:taxon-name-part taxon-name-part-type="order">Diptera</tp:taxon-name-part></tp:taxon-name>): Part III (Continued).</article-title><source>Bulletin du Muséum National d’Histoire Naturelle</source><volume>27</volume>(<issue>1</issue>): <fpage>539</fpage>–<lpage>542</lpage>.</mixed-citation></ref></ref-list></tp:taxon-treatment>
